# Supplementary material for: Whole strains vs MGEs in short and longterm transmission of ESBL genes between healthcare and community settings in Uganda
Source: Sci Rep. 2023 Jun 23;13:10229. doi: 10.1038/s41598-023-35879-x (PMC10290109; doi:10.1038/s41598-023-35879-x)
Supplement: Supplementary file 4 — Supplementary Tables. [file 41598_2023_35879_MOESM4_ESM.xlsx]

## Sheet: Table S1-S2
Table S1: AMR Genes detected per isolate						Table S2: ST detected in sequenced samples
Strains	ARGs					Strain	MLST
DKB0011	mdf(A)					DKB0011	1196
	blaCTX-M-15					DKB0127	226
	tet(A)					DKB0153	354
	blaTEM-1B					DKB0216	167
	tet(34)					DKB0245	1196
	dfrA12					DKB0320	1196
	aadA2					DKB0334	2852
	cmlA1					DKB0360	2852
	ant(3'')-Ia					DKB0435	1193
	sul3					DKB0467	410
DKB0127	sul2					DKB0497	746
	ant(3'')-Ia					DKB0549	167
	sul1					DKB062	1193
	mdf(A)					DKB0664	196
	qnrS1					DKB0700	13205
	blaCTX-M-15					DKB0702	297
	catA1					DKB0714	155
	tet(D)					DKB0724	31
	sul15					DKB0725	297
	tet(34)					DKB0733	3580
	dfrA10					DKB0734	3580
DKB0153	aac(3)-IId					DKB0737	2074
	mdf(A)					DKB0739	2689
	tet(B)					DKB0746	12
	catA1					DKB0800	2614
	tet(34)					DKB0831	nd
	dfrA17					DKB0841	131
	aadA5					DKB0868	654
	sul1					DKB0895	4663
	mph(A)					DKB0923	8744
	blaTEM-1B					DKB0943	10
	blaCTX-M-55					DKB0947	155
	aph(6)-Id					DKB0948	131
	aph(3'')-Ib					DKB0960	38
	sul2					DKB0961	38
DKB0216	sul2					DKB0995	410
	aph(3'')-Ib					DKB1044	181
	aph(6)-Id					DKB1049	10
	tet(34)					DKB1115	69
	mdf(A)					DKB1118	200
	blaCTX-M-15					DKB1136	443
	qnrS1					DKB1142	10
	dfrA12					DKB1155	129
	aadA2					DKB1164	131
	sul1					DKB1185	3076
	erm(B)8					DKB1190	1193
	mph(A)					DKB1277	1421
	aac(3)-IId					DKB1281	3910
	tet(B)					DKB1316	361
	blaTEM-1B					DKB1325	410
	catA1					DKB1565	410
	qepA4					DKB1694	10
DKB0245	mdf(A)					DKB1718	1722
	tet(34)					DKB1719	361
	sul3					DKB1720	361
	ant(3'')-Ia					DKB1762	710
	cmlA1					DKB1765	710
	aadA2					DKB1854	448
	dfrA12					DKB1855	12
	blaTEM-1B					DKB1885	69
	tet(A)					DKB1954	5614
	blaCTX-M-15					DKB1975	nd
DKB0320	aph(6)-Id					DKB1988	12
	aph(3'')-Ib					DKB2000	206
	sul2					DKB2001	636
	blaCTX-M-55					DKB2050	218
	tet(A)					DKB2053	349
	tet(34)
	dfrA12
	aadA2
	cmlA1
	ant(3'')-Ia
	sul3
	floR
	blaTEM-1B
	sul1
	dfrA7
	qepA4
	mdf(A)
DKB0334	tet(34)
	mdf(A)
DKB0360	mdf(A)
	tet(34)
DKB0435	aac(3)-IIa
	blaCTX-M-15
	mdf(A)
	aph(6)-Id
	aph(3'')-Ib
	sul2
	tet(B)
	catB3
	blaOXA-1
	aac(6')-Ib-cr
	dfrA17
DKB0467	dfrA17
	aadA5
	sul1
	mph(A)
	mdf(A)
	blaCTX-M-15
	catB3
	blaOXA-1
	aac(6')-Ib-cr
	tet(A)
DKB0497	tet(34)
	catA2
	mdf(A)
	tet(A)
	sul2
	aph(3'')-Ib
	aph(6)-Id
	blaTEM-1B
	blaCTX-M-102
DKB0549	mdf(A)
	tet(34)
	catA1
	dfrA12
	aadA2
	sul1
	mph(A)
	blaTEM-169
	blaCTX-M-15
	sul2
	tet(B)
	erm(B)8
DKB062	aac(3)-IIa
	dfrA17
	mph(A)
	tet(B)
	catB3
	blaOXA-1
	aac(6')-Ib-cr
	mdf(A)
	aph(6)-Id
	aph(3'')-Ib
	sul2
	blaTEM-1B
	blaCTX-M-15
DKB0664	tet(34)
	mdf(A)
DKB0700	tet(34)
	mdf(A)
DKB0702	mdf(A)
DKB0714	tet(34)
	mdf(A)
DKB0724	mph(A)
	blaCTX-M-15
	mdf(A)
	catA1
	ant(3'')-Ia
	aadA5
	dfrA17
	tet(A)
	blaTEM-1B
	sul1
	aac(3)-IIa
DKB0725	mdf(A)
DKB0733	mdf(A)
	tet(34)
	qnrS1
	blaCTX-M-3
	blaTEM-1B
	aph(6)-Id
	aph(3'')-Ib
	sul2
	tet(A)
	dfrA14
DKB0734	mdf(A)
	tet(34)
	sul2
	aph(3'')-Ib
	aph(6)-Id
	blaTEM-1B
	blaCTX-M-3
	qnrS1
	tet(A)
	dfrA14
DKB0737	tet(34)
	tet(B)
	tet(A)
	sul2
	aph(3'')-Ib
	aph(6)-Id
	blaTEM-1B
	blaCTX-M-15
	qnrS1
	dfrA14
	mdf(A)
DKB0739	tet(A)
	blaCTX-M-3
	mdf(A)
	tet(34)
	blaTEM-1B
	aph(6)-Id
	aph(3'')-Ib
	sul2
	qnrS1
	dfrA14
DKB0746	mdf(A)
	blaCTX-M-15
DKB0800	blaCTX-M-137
	dfrA17
	aadA5
	tet(34)
	sul2
	mdf(A)
DKB0831	blaTEM-1B
	aph(3'')-Ib
	aph(6)-Id
	mdf(A)
	mph(A)
	sul1
	aadA5
	dfrA17
	tet(A)
	aac(3)-IId
DKB0841	blaCTX-M-15
	mdf(A)
	blaTEM-1B
	mph(A)
	sul1
	aadA5
	dfrA17
	sul2
	aph(3'')-Ib
	aph(6)-Id
	tet(A)
	aac(3)-IId
DKB0868	dfrA8
	mdf(A)
	tet(B)
	aph(6)-Id
	aph(3'')-Ib
	sul2
	blaTEM-1B
DKB0895	mdf(A)
	sul2
	aph(3'')-Ib
	aph(6)-Id
	blaTEM-1B
	blaCTX-M-15
	qnrS1
	dfrA14
DKB0923	tet(34)
	dfrA14
	mdf(A)
	tet(A)
	blaTEM-1B
	blaCTX-M-15
	qnrS1
	sul2
	aph(3'')-Ib
	aph(6)-Id
DKB0943	mdf(A)
	tet(34)
	tet(A)
	sul2
	aph(3'')-Ib
	aph(6)-Id
	blaTEM-1B
	blaCTX-M-15
	qnrS1
	dfrA14
DKB0947	blaCTX-M-15
	qnrS1
	sul2
	tet(34)
	mdf(A)
DKB0948	tet(A)
	aph(6)-Id
	aph(3'')-Ib
	sul2
	blaCTX-M-15
	mdf(A)
	blaTEM-1B
	mph(A)
	sul1
	aadA5
	dfrA17
	aac(3)-IId
DKB0960	mdf(A)
	sul2
	ant(3'')-Ia
	dfrA1
	strA
	aph(6)-Id
	blaCTX-M-15
DKB0961	ant(3'')-Ia
	dfrA1
	mdf(A)
	blaCTX-M-15
	sul2
	aph(6)-Id
	strA
DKB0995	sul2
	aph(3'')-Ib
	aph(6)-Id
	blaCTX-M-15
	tet(A)
	mdf(A)
	ant(3'')-Ia
	dfrA17
	aadA5
	sul1
	mph(A)
DKB1044	tet(34)
	qnrS1
	blaCTX-M-15
	mdf(A)
DKB1049	sul2
	aph(3'')-Ib
	dfrA14
	aph(3'')-Ib
	aph(6)-Id
	mdf(A)
	tet(A)
	tet(34)
DKB1115	mdf(A)
	mph(A)
	blaCMY-2
	dfrA14
	ant(3'')-Ia
	tet(B)
DKB1118	tet(A)
	sul1
	dfrA7
	ant(3'')-Ia
	sul2
	aph(3'')-Ib
	aph(6)-Id
	tet(34)
	mdf(A)
	blaTEM-1B
DKB1136	tet(34)
	mdf(A)
DKB1142	mdf(A)
	tet(34)
DKB1155	tet(34)
	mdf(A)
DKB1164	mph(A)
	blaTEM-104
	mdf(A)
	blaCTX-M-15
	catA1
	ant(3'')-Ia
	dfrA7
	sul1
	aph(6)-Id
	aph(3'')-Ib
	sul2
	blaTEM-105
DKB1185	tet(34)
	qnrS1
	blaCTX-M-15
	blaTEM-1B
	aph(6)-Id
	aph(3'')-Ib
	sul2
	ant(3'')-Ia
	dfrA14
	tet(A)
	mdf(A)
DKB1190	mdf(A)
	ant(3'')-Ia
	dfrA5
	sul1
	sul2
	aph(3'')-Ib
	aph(6)-Id
	blaCTX-M-15
	erm(B)8
	tet(A)
	mph(A)
	blaTEM-1B
DKB1277	mdf(A)
	tet(34)
	blaCTX-M-15
	qnrS1
	blaTEM-1B
	aph(6)-Id
	aph(3'')-Ib
	sul2
	dfrA14
	ant(3'')-Ia
DKB1281	sul1
	ant(3'')-Ia
	qnrS1
	blaTEM-105
	blaCTX-M-15
	mdf(A)
	tet(A)
	blaTEM-1B
	tet(34)
	catA1
DKB1316	qepA1
	aac(3)-IIa
	blaOXA-1
	ant(3'')-Ia
	ant(3'')-Ia
	erm(B)8
	catA1
	ant(3'')-Ia
	dfrA17
	aadA5
	sul1
	blaCTX-M-15
	blaTEM-1B
	mph(A)
	tet(B)
	qnrS1
	mdf(A)
DKB1325	aph(6)-Id
	aph(3'')-Ib
	sul2
	catB3
	blaOXA-1
	aac(6')-Ib-cr
	mdf(A)
	blaCTX-M-15
	tet(A)
	ant(3'')-Ia
	dfrA17
	aadA5
	sul1
	mph(A)
	floR
DKB1565	aac(3)-IId
	ant(3'')-Ia
	dfrA17
	aadA5
	sul1
	mdf(A)
	blaTEM-1B
	blaCTX-M-25
	blaCTX-M-15
	mph(A)
	tet(B)
	aph(6)-Id
	aph(3'')-Ib
	sul2
	catB3
	blaOXA-1
	aac(6')-Ib-cr
	floR
	mph(E)
	msr(E)
	blaCMY-2
DKB1694	tet(34)
	sul2
	aph(3'')-Ib
	aph(6)-Id
	tet(A)
	blaTEM-1B
	blaCTX-M-15
	qnrS1
	ant(3'')-Ia
	dfrA14
	mdf(A)
DKB1718	blaCTX-M-15
	qnrS1
	mdf(A)
	dfrA14
	ant(3'')-Ia
	tet(34)
	aph(6)-Id
	aph(3'')-Ib
	sul2
	tet(B)
DKB1719	sul2
	aph(3'')-Ib
	aph(6)-Id
	tet(A)
	blaTEM-1B
	blaCTX-M-15
	qnrS1
	mdf(A)
	ant(3'')-Ia
	dfrA14
DKB1720	mdf(A)
	ant(3'')-Ia
	dfrA14
	blaTEM-1B
	blaCTX-M-15
	qnrS1
	sul2
	aph(3'')-Ib
	aph(6)-Id
	tet(A)
DKB1762	mdf(A)
	qnrS1
	blaCTX-M-15
	blaTEM-1B
	aph(6)-Id
	aph(3'')-Ib
	sul2
	tet(34)
	tet(A)
	dfrA14
	ant(3'')-Ia
DKB1765	mdf(A)
	tet(34)
	qnrS1
	blaCTX-M-15
	blaTEM-1B
	aph(6)-Id
	aph(3'')-Ib
	sul2
	tet(A)
	ant(3'')-Ia
	dfrA14
DKB1854	erm(B)8
	mph(A)
	sul1
	aadA2
	dfrA12
	ant(3'')-Ia
	qepA1
	mdf(A)
	blaCTX-M-15
	qepA4
	ant(3'')-Ia
	catA1
	tet(B)
DKB1855	dfrA12
	aadA2
	sul1
	mph(A)
	tet(B)
	aph(3')-Ia
	catA1
	mdf(A)
	sul2
	aph(3'')-Ib
	aph(6)-Id
	blaTEM-1B
	aac(3)-IId
	blaCTX-M-15
DKB1885	mdf(A)
	tet(A)
	aph(6)-Id
	aph(3'')-Ib
	sul2
	blaTEM-1B
	blaCTX-M-15
	qnrS1
	dfrA14
	ant(3'')-Ia
DKB1954	blaTEM-105
	blaCTX-M-15
	qnrS1
	mdf(A)
	tet(A)
	ant(3'')-Ia
	dfrA17
	aadA5
	sul1
	mph(A)
	sul2
	aph(3'')-Ib
	aph(3'')-Ib
	aph(6)-Id
	tet(34)
DKB1975	blaCTX-M-103
	dfrA8
	sul1
	dfrA5
	ant(3'')-Ia
	sul10
	sul2
	aph(3'')-Ib
	aph(6)-Id
	catA1
	mdf(A)
	tet(34)
	blaTEM-1B
DKB1988	mph(A)
	sul1
	aph(3')-Ia
	tet(B)
	aadA2
	dfrA12
	ant(3'')-Ia
	catA1
	mdf(A)
	sul2
	aph(3'')-Ib
	aph(6)-Id
	ant(3'')-Ia
	dfrA7
	blaCTX-M-15
	blaTEM-1B
	aac(3)-IId
DKB2000	tet(34)
	mdf(A)
	ant(3'')-Ia
	dfrA17
	aadA5
	qnrS1
	blaCTX-M-55
	aph(6)-Id
	tet(A)
	sul2
DKB2001	ant(3'')-Ia
	dfrA1
	mdf(A)
	tet(B)
	blaCTX-M-15
	sul2
	aph(3'')-Ib
	aph(6)-Id
	blaTEM-1B
DKB2050	mdf(A)
	tet(34)
DKB2053	blaCTX-M-15
	mdf(A)
	tet(34)
	sul2
	aph(3'')-Ib
	aph(6)-Id
	mph(A)
	sul1
	dfrA5
	ant(3'')-Ia
	catA1
	blaTEM-1B
	dfrA8

## Sheet: Table S3
Table S3: Pairwise SNP Matrix
	DKB0011	DKB0127	DKB0153	DKB0216	DKB0245	DKB0320	DKB0334	DKB0360	DKB0435	DKB0467	DKB0497	DKB0549	DKB062	DKB0664	DKB0700	DKB0702	DKB0714	DKB0724	DKB0725	DKB0733	DKB0734	DKB0737	DKB0739	DKB0746	DKB0800	DKB0831	DKB0841	DKB0868	DKB0895	DKB0923	DKB0943	DKB0947	DKB0948	DKB0960	DKB0961	DKB0995	DKB1044	DKB1049	DKB1115	DKB1118	DKB1136	DKB1142	DKB1155	DKB1164	DKB1185	DKB1190	DKB1277	DKB1281	DKB1316
DKB0011	0	16880	30177	16614	447	1180	9965	9954	32020	13088	16620	16666	32022	10236	16710	10020	10178	29548	10034	9915	9916	22903	16591	32929	22242	32779	32788	8993	9196	10133	16097	10346	32786	29475	29473	13122	16755	16284	29131	10231	10085	16118	10472	32388	10241	32023	16660	38086	16543
DKB0127	16880	0	28601	9068	16959	17073	17121	17108	29719	16465	9147	9119	29723	17035	8871	16856	17063	28173	16861	17146	17145	21646	6851	31009	21519	30881	30902	17003	17137	17165	8061	17158	30902	28233	28231	16456	11336	8350	27822	17108	17203	8122	17075	30695	17199	29719	11719	35329	11407
DKB0153	30177	28601	0	27542	30158	30068	30022	30012	29579	30119	28239	27681	29577	30073	28314	30088	30177	27031	30096	30022	30021	31343	28337	29792	30903	29998	29935	30111	30192	30154	26954	30337	29933	27411	27409	30143	29105	27112	27533	30185	29996	26967	29984	29264	30038	29578	29237	38694	29172
DKB0216	16614	9068	27542	0	16560	16528	16519	16515	28506	15586	7958	776	28512	16500	8996	16375	16650	26918	16379	16532	16531	21057	9004	29498	20939	29389	29440	16452	16655	16744	3847	16770	29440	27046	27044	15636	11145	3235	26618	16547	16634	3659	16616	29371	16614	28513	11585	33323	11220
DKB0245	447	16959	30158	16560	0	779	9871	9860	32079	12989	16550	16594	32081	10079	16695	9938	9972	29525	9952	9821	9822	22875	16577	32902	22214	32785	32803	8977	9050	9957	16101	10151	32801	29488	29486	13021	16713	16260	29072	10146	10013	16095	10358	32397	10107	32082	16647	38067	16533
DKB0320	1180	17073	30068	16528	779	0	9714	9703	32145	12913	16515	16601	32147	9795	16729	9827	9760	29545	9841	9696	9697	22921	16696	32973	22162	32852	32874	8760	8936	9802	16132	9986	32872	29508	29506	12948	16659	16268	29120	9938	9826	16118	10274	32396	9867	32148	16646	38113	16605
DKB0334	9965	17121	30022	16519	9871	9714	0	41	32208	12169	16643	16574	32210	8427	16678	8672	8994	29516	8686	922	923	23205	16803	32978	22235	32914	32903	9176	9791	9047	16118	9267	32903	29406	29404	12248	16642	16323	28936	9171	8425	16087	8889	32514	8635	32217	16979	38139	16675
DKB0360	9954	17108	30012	16515	9860	9703	41	0	32199	12161	16635	16570	32201	8414	16672	8661	8983	29506	8675	907	908	23199	16797	32970	22227	32912	32901	9161	9778	9036	16114	9256	32901	29397	29395	12240	16634	16319	28932	9162	8416	16083	8878	32510	8622	32208	16971	38136	16666
DKB0435	32020	29719	29579	28506	32079	32145	32208	32199	0	31958	29737	28518	36	32156	29809	32093	32216	33686	32098	32202	32203	33178	29800	13701	33234	17209	17080	32211	32245	32332	27898	32324	17082	33680	33678	31949	30570	28044	33506	32191	32281	28081	32189	17531	32149	47	30740	41948	30314
DKB0467	13088	16465	30119	15586	12989	12913	12169	12161	31958	0	15723	15748	31960	12345	15706	12171	11852	29488	12184	12083	12082	22945	16064	32686	22226	32728	32723	12517	12766	11927	15379	12054	32723	29529	29527	527	15814	15479	29033	12236	12160	15303	12413	32350	12324	31965	16003	37947	15957
DKB0497	16620	9147	28239	7958	16550	16515	16643	16635	29737	15723	0	8070	29743	16471	7086	16469	16557	27602	16472	16647	16646	21413	7570	30806	21310	30681	30707	16509	16721	16729	7362	16698	30707	28013	28011	15768	10424	7641	27611	16640	16663	7284	16700	30306	16775	29739	10758	34990	10701
DKB0549	16666	9119	27681	776	16594	16601	16574	16570	28518	15748	8070	0	28524	16589	9080	16451	16646	27138	16455	16588	16587	21110	9081	29516	21014	29538	29597	16524	16724	16801	3766	16828	29597	26810	26808	15794	11271	3376	26724	16673	16723	3747	16692	29552	16708	28525	11611	33407	11313
DKB062	32022	29723	29577	28512	32081	32147	32210	32201	36	31960	29743	28524	0	32158	29815	32095	32218	33692	32100	32204	32205	33180	29804	13701	33236	17213	17084	32213	32247	32334	27905	32326	17086	33682	33680	31951	30574	28050	33510	32193	32283	28087	32191	17535	32151	43	30746	41952	30318
DKB0663	10236	17035	30073	16500	10079	9795	8427	8414	32156	12345	16471	16589	32158	0	16629	8460	8563	29609	8472	8414	8415	23081	16665	32978	22215	32936	32949	9311	9701	8615	16070	8880	32949	29520	29518	12418	16675	16321	29046	8710	8751	16075	8784	32474	8532	32161	16750	38139	16651
DKB0700	16710	8871	28314	8996	16695	16729	16678	16672	29809	15706	7086	9080	29815	16629	0	16354	16738	27671	16357	16668	16667	21486	7721	30884	21221	30706	30736	16501	16662	16790	7425	16886	30736	27913	27911	15731	10483	7882	27568	16694	16777	7185	16690	30511	16759	29811	11618	35002	10931
DKB0702	10020	16856	30088	16375	9938	9827	8672	8661	32093	12171	16469	16451	32095	8460	16354	0	8121	29521	14	8691	8692	22932	16482	32913	22285	32781	32779	9370	9837	8282	16018	8415	32779	29515	29513	12232	16527	15999	29029	8861	8755	15836	9366	32245	8498	32096	16671	38014	16362
DKB0714	10178	17063	30177	16650	9972	9760	8994	8983	32216	11852	16557	16646	32218	8563	16738	8121	0	29601	8133	8917	8918	23037	16676	32956	22370	32943	32935	9056	9335	1436	16155	897	32933	29459	29457	11971	16819	16431	29010	9167	8936	16121	9347	32438	8666	32225	16881	38275	16737
DKB0724	29548	28173	27031	26918	29525	29545	29516	29506	33686	29488	27602	27138	33692	29609	27671	29521	29601	0	29528	29520	29519	30443	27715	34036	30319	34167	34069	29633	29634	29660	26362	29738	34067	20204	20202	29482	28392	26552	15869	29692	29588	26509	29521	33481	29425	33691	28481	37896	28577
DKB0725	10034	16861	30096	16379	9952	9841	8686	8675	32098	12184	16472	16455	32100	8472	16357	14	8133	29528	0	8705	8706	22937	16485	32919	22290	32787	32785	9383	9851	8294	16022	8427	32785	29522	29520	12245	16533	16003	29036	8873	8764	15840	9375	32251	8502	32101	16679	38021	16368
DKB0733	9915	17146	30022	16532	9821	9696	922	907	32202	12083	16647	16588	32204	8414	16668	8691	8917	29520	8705	0	1	23178	16870	32979	22201	32897	32893	9126	9825	8949	16121	9192	32893	29399	29397	12176	16723	16369	28955	9143	8326	16118	8781	32510	8645	32211	17018	38142	16749
DKB0734	9916	17145	30021	16531	9822	9697	923	908	32203	12082	16646	16587	32205	8415	16667	8692	8918	29519	8706	1	0	23179	16869	32980	22202	32896	32892	9127	9826	8950	16120	9193	32892	29400	29398	12175	16722	16368	28956	9144	8327	16117	8782	32509	8646	32212	17017	38141	16748
DKB0737	22903	21646	31343	21057	22875	22921	23205	23199	33178	22945	21413	21110	33180	23081	21486	22932	23037	30443	22937	23178	23179	0	21156	33859	16057	33856	33842	23069	22984	23084	20580	23121	33842	30328	30326	22967	21644	20433	29993	23245	23200	20550	22970	33688	23169	33184	21745	39543	21841
DKB0739	16591	6851	28337	9004	16577	16696	16803	16797	29800	16064	7570	9081	29804	16665	7721	16482	16676	27715	16485	16870	16869	21156	0	30848	21140	30719	30734	16598	16854	16760	7746	16762	30734	28031	28029	16045	10462	8104	27464	16792	16748	7824	16611	30525	16803	29802	11041	35033	10942
DKB0746	32929	31009	29792	29498	32902	32973	32978	32970	13701	32686	30806	29516	13701	32978	30884	32913	32956	34036	32919	32979	32980	33859	30848	0	33889	16760	16603	33092	33108	33074	29144	33074	16605	33974	33972	32676	31520	29219	34035	32926	33097	29307	33079	17206	33010	13708	31699	42437	31573
DKB0800	22242	21519	30903	20939	22214	22162	22235	22227	33234	22226	21310	21014	33236	22215	21221	22285	22370	30319	22290	22201	22202	16057	21140	33889	0	33926	33916	22344	22242	22426	20451	22485	33916	30216	30214	22244	21522	20481	29939	22501	22511	20299	22296	33605	22324	33243	21568	39550	21624
DKB0831	32779	30881	29998	29389	32785	32852	32914	32912	17209	32728	30681	29538	17213	32936	30706	32781	32943	34167	32787	32897	32896	33856	30719	16760	33926	0	382	32903	32935	33058	28986	33042	380	34268	34266	32716	31583	29102	34067	32681	33039	29148	32944	4643	32924	17223	31499	42300	31428
DKB0841	32788	30902	29935	29440	32803	32874	32903	32901	17080	32723	30707	29597	17084	32949	30736	32779	32935	34069	32785	32893	32892	33842	30734	16603	33916	382	0	32922	32938	33046	29033	33045	2	34191	34189	32709	31604	29153	34012	32677	33023	29204	32946	4300	32904	17094	31529	42260	31456
DKB0868	8993	17003	30111	16452	8977	8760	9176	9161	32211	12517	16509	16524	32213	9311	16501	9370	9056	29633	9383	9126	9127	23069	16598	33092	22344	32903	32922	0	7210	9132	16112	9283	32922	29488	29486	12575	16605	16257	29113	9539	8917	16043	9203	32491	9368	32218	16686	38221	16729
DKB0895	9196	17137	30192	16655	9050	8936	9791	9778	32245	12766	16721	16724	32247	9701	16662	9837	9335	29634	9851	9825	9826	22984	16854	33108	22242	32935	32938	7210	0	9354	16306	9626	32938	29418	29416	12798	16908	16467	29062	9855	9520	16224	9972	32465	9827	32252	16900	38183	16891
DKB0923	10133	17165	30154	16744	9957	9802	9047	9036	32332	11927	16729	16801	32334	8615	16790	8282	1436	29660	8294	8949	8950	23084	16760	33074	22426	33058	33046	9132	9354	0	16289	1730	33044	29579	29577	12052	16909	16515	29110	9140	8927	16304	9263	32513	8603	32341	17052	38357	16883
DKB0943	16097	8061	26954	3847	16101	16132	16118	16114	27898	15379	7362	3766	27905	16070	7425	16018	16155	26362	16022	16121	16120	20580	7746	29144	20451	28986	29033	16112	16306	16289	0	16324	29033	26635	26633	15396	10441	2423	26154	16171	16189	1878	16224	28803	16209	27904	10837	32689	10479
DKB0947	10346	17158	30337	16770	10151	9986	9267	9256	32324	12054	16698	16828	32326	8880	16886	8415	897	29738	8427	9192	9193	23121	16762	33074	22485	33042	33045	9283	9626	1730	16324	0	33043	29641	29639	12175	16992	16488	29105	9460	9193	16272	9641	32592	8909	32333	17066	38367	16811
DKB0948	32786	30902	29933	29440	32801	32872	32903	32901	17082	32723	30707	29597	17086	32949	30736	32779	32933	34067	32785	32893	32892	33842	30734	16605	33916	380	2	32922	32938	33044	29033	33043	0	34189	34187	32709	31604	29153	34012	32677	33023	29204	32946	4302	32902	17096	31529	42260	31456
DKB0960	29475	28233	27411	27046	29488	29508	29406	29397	33680	29529	28013	26810	33682	29520	27913	29515	29459	20204	29522	29399	29400	30328	28031	33974	30216	34268	34191	29488	29418	29579	26635	29641	34189	0	2	29533	28492	26668	20584	29442	29584	26707	29514	33915	29486	33687	28701	38252	28621
DKB0961	29473	28231	27409	27044	29486	29506	29404	29395	33678	29527	28011	26808	33680	29518	27911	29513	29457	20202	29520	29397	29398	30326	28029	33972	30214	34266	34189	29486	29416	29577	26633	29639	34187	2	0	29531	28490	26666	20582	29440	29582	26705	29512	33913	29484	33685	28699	38250	28619
DKB0995	13122	16456	30143	15636	13021	12948	12248	12240	31949	527	15768	15794	31951	12418	15731	12232	11971	29482	12245	12176	12175	22967	16045	32676	22244	32716	32709	12575	12798	12052	15396	12175	32709	29533	29531	0	15829	15514	29047	12346	12286	15330	12430	32335	12409	31956	16030	37951	16023
DKB1044	16755	11336	29105	11145	16713	16659	16642	16634	30570	15814	10424	11271	30574	16675	10483	16527	16819	28392	16533	16723	16722	21644	10462	31520	21522	31583	31604	16605	16908	16909	10441	16992	31604	28492	28490	15829	0	10637	28052	16792	16764	10354	16736	31263	16860	30573	9678	36121	8661
DKB1049	16284	8350	27112	3235	16260	16268	16323	16319	28044	15479	7641	3376	28050	16321	7882	15999	16431	26552	16003	16369	16368	20433	8104	29219	20481	29102	29153	16257	16467	16515	2423	16488	29153	26668	26666	15514	10637	0	26319	16362	16328	2288	16337	28924	16388	28047	11022	32847	10534
DKB1115	29131	27822	27533	26618	29072	29120	28936	28932	33506	29033	27611	26724	33510	29046	27568	29029	29010	15869	29036	28955	28956	29993	27464	34035	29939	34067	34012	29113	29062	29110	26154	29105	34012	20584	20582	29047	28052	26319	0	28812	29065	26244	28997	34074	28917	33515	28129	37769	28144
DKB1118	10231	17108	30185	16547	10146	9938	9171	9162	32191	12236	16640	16673	32193	8710	16694	8861	9167	29692	8873	9143	9144	23245	16792	32926	22501	32681	32677	9539	9855	9140	16171	9460	32677	29442	29440	12346	16792	16362	28812	0	8726	16190	9130	32555	9089	32198	16904	38158	16779
DKB1136	10085	17203	29996	16634	10013	9826	8425	8416	32281	12160	16663	16723	32283	8751	16777	8755	8936	29588	8764	8326	8327	23200	16748	33097	22511	33039	33023	8917	9520	8927	16189	9193	33023	29584	29582	12286	16764	16328	29065	8726	0	16143	6555	32483	7849	32290	16960	38229	16805
DKB1142	16118	8122	26967	3659	16095	16118	16087	16083	28081	15303	7284	3747	28087	16075	7185	15836	16121	26509	15840	16118	16117	20550	7824	29307	20299	29148	29204	16043	16224	16304	1878	16272	29204	26707	26705	15330	10354	2288	26244	16190	16143	0	16199	28985	16201	28084	10920	32938	10546
DKB1155	10472	17075	29984	16616	10358	10274	8889	8878	32189	12413	16700	16692	32191	8784	16690	9366	9347	29521	9375	8781	8782	22970	16611	33079	22296	32944	32946	9203	9972	9263	16224	9641	32946	29514	29512	12430	16736	16337	28997	9130	6555	16199	0	32478	8660	32196	16940	38193	16614
DKB1164	32388	30695	29264	29371	32397	32396	32514	32510	17531	32350	30306	29552	17535	32474	30511	32245	32438	33481	32251	32510	32509	33688	30525	17206	33605	4643	4300	32491	32465	32513	28803	32592	4302	33915	33913	32335	31263	28924	34074	32555	32483	28985	32478	0	32475	17545	31316	42369	31223
DKB1185	10241	17199	30038	16614	10107	9867	8635	8622	32149	12324	16775	16708	32151	8532	16759	8498	8666	29425	8502	8645	8646	23169	16803	33010	22324	32924	32904	9368	9827	8603	16209	8909	32902	29486	29484	12409	16860	16388	28917	9089	7849	16201	8660	32475	0	32157	17010	38200	16781
DKB1190	32023	29719	29578	28513	32082	32148	32217	32208	47	31965	29739	28525	43	32161	29811	32096	32225	33691	32101	32211	32212	33184	29802	13708	33243	17223	17094	32218	32252	32341	27904	32333	17096	33687	33685	31956	30573	28047	33515	32198	32290	28084	32196	17545	32157	0	30743	41951	30317
DKB1277	16660	11719	29237	11585	16647	16646	16979	16971	30740	16003	10758	11611	30746	16750	11618	16671	16881	28481	16679	17018	17017	21745	11041	31699	21568	31499	31529	16686	16900	17052	10837	17066	31529	28701	28699	16030	9678	11022	28129	16904	16960	10920	16940	31316	17010	30743	0	36177	9451
DKB1281	38086	35329	38694	33323	38067	38113	38139	38136	41948	37947	34990	33407	41952	38139	35002	38014	38275	37896	38021	38142	38141	39543	35033	42437	39550	42300	42260	38221	38183	38357	32689	38367	42260	38252	38250	37951	36121	32847	37769	38158	38229	32938	38193	42369	38200	41951	36177	0	36191
DKB1316	16543	11407	29172	11220	16533	16605	16675	16666	30314	15957	10701	11313	30318	16651	10931	16362	16737	28577	16368	16749	16748	21841	10942	31573	21624	31428	31456	16729	16891	16883	10479	16811	31456	28621	28619	16023	8661	10534	28144	16779	16805	10546	16614	31223	16781	30317	9451	36191	0
DKB1325	13162	16500	30147	15676	13061	13013	12289	12281	31982	691	15800	15794	31984	12480	15776	12196	11950	29516	12209	12217	12216	23016	16078	32694	22293	32745	32738	12604	12861	12035	15444	12186	32738	29562	29560	295	15867	15552	29049	12388	12316	15342	12408	32372	12391	31989	16049	37984	16055
DKB1565	13213	16220	29896	15251	13114	12955	12182	12174	31909	1354	15671	15384	31911	12462	15614	12242	12044	29467	12255	12107	12106	22837	15721	32633	22126	32688	32685	12405	12862	12047	14989	12243	32685	29435	29433	962	15560	15043	28962	12383	12265	14841	12424	32247	12374	31916	15932	37820	15897
DKB1694	16693	9289	27944	7311	16682	16572	16589	16585	29168	15827	8031	7385	29174	16596	8614	16390	16811	27332	16393	16593	16592	20937	8388	30268	20856	30186	30222	16663	16941	16812	5838	16944	30222	27619	27617	15837	10744	6287	27142	16846	16612	6012	16753	29877	16692	29173	10848	34404	10905
DKB1718	29559	28270	16694	27208	29510	29540	29534	29528	29791	29577	28121	27253	29785	29620	28164	29517	29415	27653	29524	29546	29545	31225	28168	29996	31013	30450	30373	29671	29721	29508	26729	29562	30373	27107	27105	29590	28868	26864	27359	29590	29568	26793	29610	30457	29477	29792	29101	38347	28970
DKB1719	16523	11400	29151	11219	16513	16581	16641	16632	30294	15927	10676	11314	30298	16617	10908	16326	16709	28556	16332	16715	16714	21817	10923	31555	21600	31410	31440	16699	16863	16851	10472	16781	31440	28605	28603	15993	8648	10533	28123	16739	16767	10539	16580	31201	16747	30297	9436	36171	225
DKB1720	16523	11400	29151	11219	16513	16581	16641	16632	30294	15927	10676	11314	30298	16617	10908	16326	16709	28556	16332	16715	16714	21817	10923	31555	21600	31410	31440	16699	16863	16851	10472	16781	31440	28605	28603	15993	8648	10533	28123	16739	16767	10539	16580	31201	16747	30297	9436	36171	225
DKB1762	16483	11500	28970	11072	16454	16394	16600	16596	30495	15660	10523	11195	30499	16484	10775	16250	16692	28299	16258	16625	16624	21887	10591	31363	21672	31517	31534	16461	16760	16753	10452	16848	31534	28397	28395	15715	8549	10306	27968	16576	16522	10390	16539	31299	16694	30500	9814	35909	8974
DKB1765	16483	11500	28970	11072	16454	16394	16600	16596	30495	15660	10523	11195	30499	16484	10775	16250	16692	28299	16258	16625	16624	21887	10591	31363	21672	31517	31534	16461	16760	16753	10452	16848	31534	28397	28395	15715	8549	10306	27968	16576	16522	10390	16539	31299	16694	30500	9814	35909	8974
DKB1854	10611	17069	30143	16609	10465	10239	9217	9206	32229	12112	16691	16704	32232	9259	16784	9279	8772	29660	9291	9175	9176	23231	16746	32936	22463	32898	32897	9689	10294	9000	16193	9034	32897	29487	29485	12163	16692	16391	29124	9541	9353	16168	9711	32376	9330	32239	16840	38092	16820
DKB1855	32879	30914	29815	29651	32855	32935	32931	32922	13492	32790	30859	29724	13496	32956	30921	32894	32922	34114	32900	32929	32930	33812	30869	2015	33820	16623	16524	33032	33066	33063	29233	33049	16526	34079	34077	32787	31625	29300	34057	32801	33083	29381	33025	17123	32998	13501	31507	42417	31446
DKB1885	29390	28117	27434	26824	29349	29424	29352	29348	33404	29216	27934	26867	33406	29367	27770	29391	29378	15565	29398	29367	29368	30176	27776	33851	30162	34187	34134	29438	29413	29403	26296	29476	34134	20159	20157	29221	28343	26418	1966	29286	29420	26441	29335	34031	29302	33411	28498	37702	28553
DKB1954	10196	16843	30071	16529	10099	9965	8824	8813	32127	12457	16681	16632	32129	8101	16496	8787	9164	29513	8799	8837	8838	22851	16642	32850	22252	32845	32838	9499	9810	9258	16041	9361	32838	29449	29447	12577	16683	16013	29099	9137	8479	16024	8641	32484	8468	32134	16739	38118	16656
DKB1975	29697	28377	28268	27189	29705	29726	29812	29805	33808	29823	28254	27163	33810	29835	28173	29709	29878	22297	29717	29836	29835	30724	28143	33983	30647	34261	34207	29813	29767	29953	26808	29977	34207	22613	22611	29829	28675	26708	22522	29632	29842	26889	29822	34119	29815	33815	28713	38028	28780
DKB1988	32898	30933	29810	29672	32874	32954	32950	32941	13498	32809	30878	29745	13502	32975	30940	32913	32941	34121	32919	32948	32949	33825	30888	2022	33833	16624	16529	33051	33079	33082	29254	33068	16531	34090	34088	32806	31646	29321	34066	32820	33102	29402	33036	17128	33017	13507	31526	42429	31465
DKB2000	16694	9055	28515	9709	16650	16636	16757	16753	29869	15668	8668	9784	29873	16663	8533	16623	16779	27920	16627	16793	16792	21416	7928	30868	21217	30745	30770	16525	16826	16842	8363	16927	30770	27986	27984	15629	10801	8832	27688	16819	16824	8582	16729	30500	16831	29869	11427	35193	11367
DKB2001	32608	30834	29553	29441	32610	32646	32859	32851	12450	32649	30656	29502	12448	32688	30612	32594	32788	33743	32600	32831	32832	33690	30589	14149	33762	16818	16696	32731	32814	32911	28971	32885	16698	33845	33843	32629	31400	29016	33849	32622	32843	29084	32787	17336	32701	12461	31249	42222	31326
DKB2050	16786	8821	28051	8929	16737	16771	16806	16800	29781	15830	7010	9075	29787	16717	841	16432	16791	27401	16435	16794	16793	21447	7680	30763	21232	30603	30629	16556	16761	16858	7488	16940	30629	27857	27855	15853	10671	7743	27568	16623	16856	7634	16755	30270	16881	29783	11605	34968	10945
DKB2053	29705	28411	28195	27247	29711	29732	29823	29816	33752	29839	28292	27221	33756	29838	28213	29706	29884	22172	29714	29847	29846	30701	28181	33921	30620	34223	34165	29813	29779	29959	26864	29983	34165	22498	22496	29845	28712	26764	22411	29648	29847	26945	29831	34075	29805	33759	28729	37987	28816
Reference	15795	8053	26609	3497	15798	15763	15794	15792	27360	15272	7360	3611	27366	15803	7717	15500	15849	25992	15504	15821	15820	20054	7841	28760	19919	28397	28454	15754	15969	15953	2090	15906	28454	26103	26101	15293	10421	2211	25602	15743	15848	2451	15877	28329	15883	27363	10632	31981	10162
min: 0 max: 42437
[truncated: 19 more columns]

## Sheet: Table S4
Table S4: Characteristics of plasmids reconstructed from hydrid assemblies
sample_id	molecule_type	primary_cluster_id	secondary_cluster_id	contig_id	size	gc	circularity_status	rep_type(s)	rep_type_accession(s)	relaxase_type(s)	relaxase_type_accession(s)	mpf_type	mpf_type_accession(s)	orit_type(s)	orit_accession(s)	predicted_mobility	mash_nearest_neighbor	mash_neighbor_distance	mash_neighbor_identification	predicted_host_range_overall_rank	predicted_host_range_overall_name	observed_host_range_ncbi_rank	observed_host_range_ncbi_name	reported_host_range_lit_rank	reported_host_range_lit_name	associated_pmid(s)
DKB0467	plasmid	AA173	AH835	2 length=106223 depth=1.54x circular=true	106223	52.981	circular	IncFIA,IncFIA,IncFIB,IncFIC	000136__AP014877_00014,AF250878,000095__NZ_CP014273_00094,AP001918	MOBF	NC_011980_00044	-	-	-	-	mobilizable	CP029107	0.00673355	Escherichia coli	family	Enterobacteriaceae	family	Enterobacteriaceae	-	-	-
DKB0467	plasmid	AA378	AI384	3 length=92267 depth=1.34x circular=true	92267	48.0334	circular	IncHI1B	000138__CP021336_00001	-	-	-	-	-	-	non-mobilizable	CP020522	0.015347	Escherichia coli	order	Enterobacterales	order	Enterobacterales	genus	Salmonella	18606786
DKB0467	plasmid	AA977	AJ479	4 length=5165 depth=10.33x circular=true	5165	47.5508	circular	rep_cluster_2131	CP010218_00004	MOBQ	NC_019783_00003	-	-	-	-	mobilizable	CP040268	0.001839	Escherichia coli	family	Enterobacteriaceae	family	Enterobacteriaceae	genus	Escherichia	25389419
DKB0724	plasmid	AA747	AJ079	12 length=110956 depth=1.40x	110956	46.3796	incomplete	IncFIB	001852__AP017612_00001	-	-	-	-	-	-	non-mobilizable	CP019013	0.00701675	Escherichia coli	family	Enterobacteriaceae	family	Enterobacteriaceae	-	-	-
DKB0724	plasmid	AA734	AJ034	17 length=48632 depth=1.73x	48632	48.573	incomplete	IncFIB	000101__NZ_CP012345_00042	-	-	-	-	-	-	non-mobilizable	CP026724	0.0113086	Escherichia coli	order	Enterobacterales	order	Enterobacterales	order	Enterobacterales	10773089; 11254626; 25389419; 19482926; 19897651; 15781495; 24247128; 20851899; 22511964; 16257053
DKB0724	plasmid	AA734	AJ034	29 length=18066 depth=1.78x	18066	48.5221	incomplete	IncFIA	000136__AP014877_00014	-	-	-	-	-	-	non-mobilizable	AB723628	0.026143	Salmonella enterica subsp. enterica serovar Typhimurium	family	Enterobacteriaceae	family	Enterobacteriaceae	-	-	-
DKB0724	plasmid	AA144	AH779	34 length=5954 depth=13.30x circular=true	5954	45.8011	circular	rep_cluster_2350	CP041342_00001	MOBP,MOBP	NC_020251_00005,NC_019076_00002	-	-	MOBP	KY421937	mobilizable	NC_017655	0.000680979	Escherichia coli O55:H7 str. RM12579	multi-phylla	Actinomycetota,Bacillota,Bacteroidota,Proteobacteria	multi-phylla	Actinomycetota,Bacillota,Bacteroidota,Proteobacteria	genus	Escherichia	6263753; 17122402; 26802429
DKB0724	plasmid	AB685	AK562	52 length=1549 depth=39.89x circular=true	1549	51.0652	circular	Col(MG828)	NC_008486	-	-	-	-	MOBP,MOB_unknown	CP001386,GQ900404	mobilizable	KM107846	0.000705841	Escherichia coli	order	Enterobacterales	order	Enterobacterales	genus	Escherichia	30761100
DKB0746	plasmid	AA297	AI141	3 length=125794 depth=3.50x circular=true	125794	49.3664	circular	IncFIA,IncFIB,IncFIC	000136__AP014877_00014,000095__NZ_CP014273_00094,AP001918	MOBF,MOBF	NC_017627_00068,MF535908_00027	MPF_F,MPF_F,MPF_F,MPF_F,MPF_F,MPF_F,MPF_F,MPF_F,MPF_F,MPF_T,MPF_Unknown	NC_009837_00049,NC_019094_00068,NC_018966_00040,NC_017639_00100,NC_007675_00027,NC_017639_00094,NC_019094_00090,NC_010409_00124,NC_022651_00077,NC_013437_00116,08-5333_00200	MOBF	NC_010600	conjugative	CP040454	0.0210864	Escherichia coli	family	Enterobacteriaceae	family	Enterobacteriaceae	-	-	-
DKB0746	plasmid	AA747	AJ079	4 length=113363 depth=1.88x circular=true	113363	46.5337	circular	IncFIB	001852__AP017612_00001	-	-	-	-	-	-	non-mobilizable	CP019013	0.00691005	Escherichia coli	family	Enterobacteriaceae	family	Enterobacteriaceae	-	-	-
DKB0841	plasmid	AA171	AH824	2 length=154695 depth=1.68x circular=true	154695	51.7871	circular	IncFIA,IncFIA,IncFIB,rep_cluster_2131	000136__AP014877_00014,AF250878,000096__NC_019117_00097,CP030770_00142	MOBF,MOBP	NC_017627_00068,NC_021819_00066	MPF_F,MPF_F,MPF_F,MPF_F,MPF_F,MPF_F,MPF_F,MPF_F,MPF_F,MPF_T,MPF_Unknown	NC_008460_00107,NC_019094_00068,NC_008460_00097,NC_017639_00100,NC_007675_00027,NC_017639_00094,NC_019094_00090,NC_010409_00124,NC_022651_00077,NC_013437_00116,08-5333_00200	MOBF	NZ_CM001473	conjugative	CP035468	0.00028831	Escherichia coli	family	Enterobacteriaceae	family	Enterobacteriaceae	-	-	-
DKB0841	plasmid	AA747	AJ079	3 length=109725 depth=1.44x circular=true	109725	46.2292	circular	IncFIB	001852__AP017612_00001	-	-	-	-	-	-	non-mobilizable	KY515224	0.00274254	Escherichia coli	family	Enterobacteriaceae	family	Enterobacteriaceae	-	-	-
DKB0948	plasmid	AA747	AJ079	13 length=109725 depth=1.58x circular=true	109725	46.2292	circular	rep_cluster_488	001852__AP017612_00001	-	-	-	-	-	-	non-mobilizable	KY515224	0.00274254	Escherichia coli	family	Enterobacteriaceae	family	Enterobacteriaceae	-	-	-
DKB0948	plasmid	AC315	AL455	14 length=89455 depth=1.93x circular=true	89455	51.5656	circular	IncY	000230__CP009168_00001	MOBC	NC_014725_00039	MPF_T,MPF_T,MPF_T	NC_011092_00100,NC_011092_00102,NC_011092_00103	-	-	conjugative	CP026200	0.00257463	Escherichia coli	order	Enterobacterales	order	Enterobacterales	genus	Escherichia	28031198
DKB0948	plasmid	AA171	AH824	12 length=24511 depth=1.84x	134511	47.1666	incomplete	IncFIB, IncFIA,IncFII	000096__NC_019117_00097	-	-	-	-	-	-	conjugative	CP035468	0.00243596	Escherichia coli	order	Enterobacterales	order	Enterobacterales	order	Enterobacterales	10773089; 11254626; 25389419; 19482926; 19897651; 15781495; 24247128; 20851899; 22511964; 16257053
DKB0960 (m15 on chr)	plasmid	AA734	AJ034	2 length=140963 depth=1.95x circular=true	140963	49.0916	circular	IncFIA,IncFIB	000136__AP014877_00014,000096__NC_019117_00097	MOBF,MOBP	NC_017627_00068,NC_021819_00066	MPF_F,MPF_F,MPF_F,MPF_F,MPF_F,MPF_F,MPF_F,MPF_F,MPF_F,MPF_T,MPF_T	NC_009837_00049,NC_010488_00021,NC_019037_00027,NC_017639_00100,NC_007675_00027,NC_017639_00094,NC_019094_00090,NC_010409_00124,NC_022651_00077,NC_014384_00086,NC_013437_00116	MOBF	AP010957	conjugative	CP025574	0.0031121	Escherichia coli	genus	Escherichia	genus	Escherichia	-	-	-
DKB0961 (m15 on chr)	plasmid	AA734	AJ034	2 length=140963 depth=1.92x circular=true	140963	49.0916	circular	IncFIA,IncFIB	000136__AP014877_00014,000096__NC_019117_00097	MOBF,MOBP	NC_017627_00068,NC_021819_00066	MPF_F,MPF_F,MPF_F,MPF_F,MPF_F,MPF_F,MPF_F,MPF_F,MPF_F,MPF_T,MPF_T	NC_009837_00049,NC_010488_00021,NC_019037_00027,NC_017639_00100,NC_007675_00027,NC_017639_00094,NC_019094_00090,NC_010409_00124,NC_022651_00077,NC_014384_00086,NC_013437_00116	MOBF	AP010957	conjugative	CP025574	0.0031121	Escherichia coli	genus	Escherichia	genus	Escherichia	-	-	-
DKB0995	plasmid	AA173	AH837	2 length=132699 depth=1.55x circular=true	132699	52.0984	circular	IncFIA,IncFIA,IncFIB,IncFIC,rep_cluster_2131	000136__AP014877_00014,AF250878,000095__NZ_CP014273_00094,AP001918,CP030770_00142	MOBP	NC_021819_00066	-	-	-	-	mobilizable	CP018964	0.00439372	Escherichia coli	order	Enterobacterales	order	Enterobacterales	-	-	-
DKB0995	plasmid	AB595	AK439	3 length=6200 depth=4.91x circular=true	6200	52.5484	circular	rep_cluster_2335	KU302809_00001	-	-	-	-	MOBP	AJ001708	mobilizable	LT985316	0.00028831	Escherichia coli	multi-phylla	Actinomycetota,Bacillota,Proteobacteria	multi-phylla	Actinomycetota,Bacillota,Proteobacteria	order	Enterobacterales	20008783
DKB0995	plasmid	novel_e5b31584c58d9ef18d6a53abdc93b53a	-	4 length=1459 depth=17.25x circular=true	1459	50.9253	circular	Col(MG828)	NC_008486	-	-	-	-	MOBP	NC_002145	mobilizable	CP023264	0.00103256	Escherichia coli	order	Enterobacterales	order	Enterobacterales	genus	Escherichia	30761100
DKB1164	plasmid	AA734	AJ034	2 length=135616 depth=1.79x circular=true	135616	48.6558	circular	IncFIB,rep_cluster_2244	000096__NC_019117_00097,CP033091_00053	MOBF,MOBP	NC_017627_00068,NC_021819_00066	MPF_F,MPF_F,MPF_F,MPF_F,MPF_F,MPF_F,MPF_F,MPF_F,MPF_F,MPF_T,MPF_Unknown	NC_008460_00107,NC_019094_00068,NC_008460_00097,NC_017639_00100,NC_007675_00027,NC_017639_00094,NC_019094_00090,NC_010409_00124,NC_022651_00077,NC_013437_00116,08-5333_00200	MOBF	NZ_CM001473	conjugative	KY706108	0.011621	Escherichia coli	genus	Escherichia	genus	Escherichia	-	-	-
DKB1164	plasmid	AA747	AJ079	3 length=112260 depth=1.47x circular=true	112260	46.4671	circular	IncFIB	001852__AP017612_00001	-	-	-	-	-	-	non-mobilizable	CP019013	0.00673355	Escherichia coli	family	Enterobacteriaceae	family	Enterobacteriaceae	-	-	-
DKB1164	plasmid	AA667	-	4 length=9878 depth=9.78x circular=true	9878	53.1282	circular	rep_cluster_2350	CP041342_00001	MOBF	CP019897	-	-	MOB_unknown	CP010224	mobilizable	L05392	0.051337	Salmonella enterica subsp. enterica serovar Typhimurium	multi-phylla	Actinomycetota,Bacillota,Bacteroidota,Proteobacteria	multi-phylla	Actinomycetota,Bacillota,Bacteroidota,Proteobacteria	genus	Escherichia	6263753; 17122402; 26802429
DKB1277	plasmid	AC315	AL455	2 length=95774 depth=1.33x circular=true	95774	50.4824	circular	IncY	000230__CP009168_00001	MOBC	NC_014725_00039	MPF_T,MPF_T,MPF_T	NC_011092_00100,NC_011092_00102,NC_011092_00103	-	-	conjugative	CP021681	0.00191916	Escherichia coli	order	Enterobacterales	order	Enterobacterales	genus	Escherichia	28031198
DKB1277	plasmid	AA172	-	3 length=60487 depth=1.34x circular=true	60487	48.3806	circular	IncFIA,IncFIA,IncFIB,IncFIC	CP022610_00144,AF250878,000095__NZ_CP014273_00094,AP001918	-	-	-	-	-	-	non-mobilizable	CP041531	0.0397669	Escherichia coli	family	Enterobacteriaceae	family	Enterobacteriaceae	-	-	-
DKB1277	plasmid	AB063	AJ623	4 length=3258 depth=7.09x circular=true	3258	46.0712	circular	rep_cluster_2335	KU302809_00001	-	-	-	-	MOBP	HQ328804	mobilizable	CP032420	0.0225651	Escherichia coli	multi-phylla	Actinomycetota,Bacillota,Proteobacteria	multi-phylla	Actinomycetota,Bacillota,Proteobacteria	order	Enterobacterales	20008783
DKB1316	plasmid	AA379	AI397	2 length=89633 depth=1.22x circular=true	89633	47.4992	circular	IncY	000230__CP009168_00001	-	-	-	-	-	-	non-mobilizable	CP031654	0.00058191	Escherichia coli	family	Enterobacteriaceae	family	Enterobacteriaceae	genus	Escherichia	28031198
DKB1316	plasmid	AA338	AI281	3 length=81116 depth=2.32x circular=true	81116	51.8258	circular	IncFIA,IncFIC	MK878891_00042,AY458016	MOBF	NC_017627_00068	MPF_F,MPF_F,MPF_F,MPF_F,MPF_F,MPF_F,MPF_F,MPF_F,MPF_F,MPF_F,MPF_T,MPF_Unknown	NC_022651_00077,NC_010409_00124,NC_019094_00090,NC_017639_00094,NC_007675_00027,NC_017639_00100,NC_018966_00040,NC_019094_00068,NC_010719_00097,NC_008460_00107,NC_013437_00116,08-5333_00200	MOBP	AP014804	conjugative	CP029734	0.00483188	Citrobacter sp. CRE-46	family	Enterobacteriaceae	family	Enterobacteriaceae	-	-	-
DKB1316	plasmid	AA322	-	4 length=73327 depth=1.50x circular=true	73327	49.3897	circular	IncFIA,IncFIB,IncFIC	000136__AP014877_00014,000096__NC_019117_00097,AP001918	-	-	-	-	-	-	non-mobilizable	CP015836	0.0286795	Escherichia coli	genus	Escherichia	genus	Escherichia	-	-	-
DKB1325	plasmid	AA173	AH837	2 length=126258 depth=1.54x circular=true	126258	51.9294	circular	IncFIA,IncFII,IncFIB,IncFIC,rep_cluster_2131	000136__AP014877_00014,AF250878,000095__NZ_CP014273_00094,AP001918,CP030770_00142	MOBP	NC_021819_00066	-	-	-	-	mobilizable	CP018964	0.00384578	Escherichia coli	order	Enterobacterales	order	Enterobacterales	-	-	-
DKB1565	plasmid	AA860	AJ266	2 length=145678 depth=1.56x circular=true	145678	51.5939	circular	IncC,rep_cluster_1254	000092__CP025470,000562__KT346360_00001	MOBH,MOBH	NC_012885_00072,NC_012690_00071	MPF_F,MPF_F,MPF_F,MPF_F,MPF_F,MPF_F,MPF_F,MPF_T	NC_009140_00071,NC_014170_00023,NC_012885_00083,NC_016974_00085,NC_012885_00091,NC_023291_00077,NC_012885_00167,NC_012885_00088	MOBH	JQ319772	conjugative	KX029331	0.00430121	Klebsiella pneumoniae	class	Gammaproteobacteria	class	Gammaproteobacteria	-	-	-
DKB1565	plasmid	AA172	AH831	3 length=101054 depth=1.57x circular=true	101054	51.3626	circular	IncFIA,IncFIB,IncFII,IncFII,IncQ1	000136__AP014877_00014,000095__NZ_CP014273_00094,000121__CP024805,KF954760,000195__NC_013728_00014	MOBF	NC_011980_00044	-	-	-	-	mobilizable	CP034956	0.000656154	Escherichia coli	family	Enterobacteriaceae	family	Enterobacteriaceae	-	-	-
DKB1762	plasmid	AC315	AL455	2 length=98488 depth=1.31x circular=true	98488	51.1159	circular	IncY	000230__CP009168_00001	MOBC	NC_014725_00039	MPF_T,MPF_T,MPF_T	NC_011092_00100,NC_011092_00102,NC_011092_00103	-	-	conjugative	CP021681	0.000361208	Escherichia coli	order	Enterobacterales	order	Enterobacterales	genus	Escherichia	28031198
DKB1765	plasmid	AC315	AL455	2 length=98488 depth=1.16x circular=true	98488	51.1159	circular	IncY	000230__CP009168_00001	MOBC	NC_014725_00039	MPF_T,MPF_T,MPF_T	NC_011092_00100,NC_011092_00102,NC_011092_00103	-	-	conjugative	CP021681	0.000361208	Escherichia coli	order	Enterobacterales	order	Enterobacterales	genus	Escherichia	28031198

## Sheet: Table S5
Table S5: Overall samples metadata and AST data												1	0	1	1						0	0	0	0		0		0	1
Strain ID	Index Patient	Index Patient ID	Sample type	Setting	Sample Origin	Sample origin category	Sample description	Hospital	Ward	Date of collection	Organism ID	Ampicillin	Ampicillin_Clavulanate	Aztreonam	Cefepime	Cefotaxime	Cefoxitin	Ceftazidime	Ceftriaxone	Cefuroxime	Chloramphenicol	Ciprofloxacin	Ertapenem	Gentamicin	Imipenem	Nitrofurantoin	Streptomycin	Sulphamethoxazole	Tetracycline	MDR	# AB classes resistant to	MDR
DKB0011	Yes	MSK20033	Human rectal/stool swab	Hospital	Index patient	Index patient	MSK20033(a)	Masaka Hospital	Paediatric ward	2020-10-08	Escherichia coli	1	2	1	1	1	3	1	1	1	3	2	3	3	2	2	3	3	1	9	4	YES
DKB0016	Yes	MSK20034	Human rectal/stool swab	Hospital	Index patient	Index patient	MSK20034(b)	Masaka Hospital	Paediatric ward	2020-08-10	Escherichia coli	1	2	1	1	1	3	1	1	1	1	1	3	3	3	3	3	1	1	12	7	YES
DKB0019	Yes	MSK20039	Human rectal/stool swab	Hospital	Index patient	Index patient	MSK20039(a)	Masaka Hospital	Male Medical	2020-08-07	Escherichia coli	1	2	1	1	1	3	1	1	1	3	2	3	3	3	2	3	1	1	10	5	YES
DKB0021	No	KTV20005	Surface swab	Household	Household toilet	Household Environment	KTV20005Follow up Environmental Toilet (a)	Kitovu Hospital	N/A	2020-08-07	Escherichia coli	2	3	2	3	2	1	3	3	1	1	3	1	3	2	1	3	1	3	6	5	YES
DKB0029	Yes	MSK20028	Human rectal/stool swab	Hospital	Index patient	Index patient	MSK20028(a)	Masaka Hospital	Female Medical	2020-08-07	Escherichia coli	1	3	1	1	1	3	1	1	1	3	1	3	1	3	3	3	1	1	12	7	YES
DKB0046	No	KTV20004	Water swab	Household	Waste water	Hospital Environment	KTV20004Follow up Environmental Waste Water (b)	Kitovu Hospital	N/A	2020-08-10	Escherichia coli	1	2	1	1	1	3	1	1	1	3	3	3	3	3	3	3	1	3	9	4	YES
DKB0048	No	KTV20005	Soil swab	Household	Household soil	Household Environment	KTV20005Follow up Environmental Soil	Kitovu Hospital	N/A	2020-08-07	Escherichia coli	1	3	1	1	1	3	1	1	1	3	1	3	3	3	3	3	1	1	11	6	YES
DKB0066	No	KTV20004	Surface swab	Household	House hold Door	Household Environment	KTV20004Follow up Environmental Door	Kitovu Hospital	Maternity	2020-08-10	Escherichia coli	3	3	3	3	3	3	3	3	1	1	3	2	3	3	1	3	1	3	5	4	YES
DKB0067	No	KTV20004	Human rectal/stool swab	Household	Household family member	Household family member	KTV20004Follow up House hold contactcontact3	Kitovu Hospital	N/A	2020-08-10	Escherichia coli	1	2	1	1	1	3	1	1	1	3	3	3	3	3	3	3	1	1	10	5	YES
DKB0092	Yes	MSK20016	Human rectal/stool swab	Hospital	Index patient	Index patient	MSK20016	Masaka Hospital	Male Medical	2020-08-01	Escherichia coli	1	2	1	1	1	3	1	1	1	2	1	3	3	3	3	3	1	1	11	6	YES
DKB0095	Yes	MSK20015	Human rectal/stool swab	Hospital	Index patient	Index patient	MSK20015	Masaka Hospital	Female Medical	2020-07-30	Escherichia coli	1	3	1	1	1	3	2	1	1	3	1	3	1	3	3	3	1	3	10	6	YES
DKB0106	Yes	MSK2004	Human rectal/stool swab	Hospital	Index patient	Index patient	MSK20004(b)	Masaka Hospital	Male Medical	2020-07-24	Escherichia coli	1	2	1	1	1	3	1	1	1	3	1	3	1	3	3	3	1	1	12	7	YES
DKB0113	Yes	MSK20040	Human rectal/stool swab	Hospital	Index patient	Index patient	MSK20040(a)	Masaka Hospital	Male Medical	2020-08-07	Escherichia coli	1	1	3	2		2	3	3	1	3	3	3	1	3	1	3	1	1	8	7	YES
DKB0118	Yes	KTV20024	Human rectal/stool swab	Hospital	Index patient	Index patient	KTV20024	Kitovu Hospital	Surgery	2020-08-20	Escherichia coli	1	3	1	1	1	3	1	1	1	3	2	3	1	3	3	3	1	1	11	6	YES
DKB0119	Yes	KTV20024	Human rectal/stool swab	Hospital	Index patient	Index patient	KTV20024	Kitovu Hospital	Surgery	2020-08-20	Escherichia coli	1	1	1	1	1	1	1	1	1	3	1	1	1	3	2	1	1	1	16	9	YES
DKB0120	Yes	KTV20022	Human rectal/stool swab	Hospital	Index patient	Index patient	KTV20022	Kitovu Hospital	Surgery	2020-08-20	Escherichia coli	1	1	1	1	1	3	1	1	1	3	1	1	1	2	3	2	1	3	13	8	YES
DKB0122	Yes	KTV20022	Human rectal/stool swab	Hospital	Index patient	Index patient	KTV20022	Kitovu Hospital	Surgery	2020-08-20	Escherichia coli	1	2	1	1	1	2	1	1	1	1	1	3	1	3	3	3	1	1	13	8	YES
DKB0123	Yes	KTV20022	Human rectal/stool swab	Hospital	Index patient	Index patient	KTV20022	Kitovu Hospital	Surgery	2020-08-20	Escherichia coli	1	2	1	1	1	3	1	1	1	3	1	3	1		3	3	1	3	11	6	YES
DKB0124	Yes	KTV20022	Human rectal/stool swab	Hospital	Index patient	Index patient	KTV20022	Kitovu Hospital	Surgery	2020-08-20	Escherichia coli	1	1	1	1	1	3	1	1	1	3	1	2	1	1	2	1	1	1	15	9	YES
DKB0127	No	KTV20004	Human rectal/stool swab	Hospital	Hospital equipment	Hospital Environment	KTVMtrnMaternity ward equipment (c)	Kitovu Hospital	Maternity	2020-08-26	Escherichia coli	1	2	1	1	1	3	1	1	1	3	3	3	3	3	3	3	1	1	10	5	YES
DKB0153	Yes	KTV20021	Human rectal/stool swab	Hospital	Index patient	Index patient	KTV20021	Kitovu Hospital	Surgery	2020-08-20	Escherichia coli	1	2	1	1	1	3	1	1	1	1	1	3	1	3	1	2	1	1	14	9	YES
DKB0154	Yes	KTV20023	Human rectal/stool swab	Hospital	Index patient	Index patient	KTV20023	Kitovu Hospital	Surgery	2020-08-20	Escherichia coli	1	1	1	1	1	3	1	1	1	3	1	3	3	3	3	2	1	1	12	7	YES
DKB0216	Yes	KTV20017	Human rectal/stool swab	Hospital	Index patient	Index patient	KTV20017	Kitovu Hospital	Female Medical	2020-08-20	Escherichia coli	1	1	1	1	1	1	1	1	1	1	1	1	1	1	1	1	1	1	18	11	YES
DKB0217	Yes	KTV20017	Human rectal/stool swab	Hospital	Index patient	Index patient	KTV20017	Kitovu Hospital	Female Medical	2020-08-20	Escherichia coli	1	2	1	1	1	3	1	1	1	1	1	3	3	3	3	3	1	1	12	7	YES
DKB0235	Yes	MSK20081	Human rectal/stool swab	Hospital	Index patient	Index patient	MSK20081	Masaka Hospital	Children	2020-08-25	Escherichia coli	1	1	1	1	1	3	2	1	1	1	3	3	3	3	3	3	1	1	11	7	YES
DKB0241	Yes	MSK20054	Human rectal/stool swab	Hospital	Index patient	Index patient	MSK20054(a)	Masaka Hospital	Children	2020-08-12	Escherichia coli	1	1	1	1	1	3	2	1	1	3	1	3	1	3	1	3	1	3	12	8	YES
DKB0242	Yes	MSK20013	Human rectal/stool swab	Hospital	Index patient	Index patient	MSK20013(b)	Masaka Hospital	Female Medical	2020-08-15	Escherichia coli	1	2	1	1	1	2	1	1	1	3	3	2	1	3	1	3	1	1	12	7	YES
DKB0245	Yes	MSK20051	Human rectal/stool swab	Hospital	Index patient	Index patient	MSK20051(a)	Masaka Hospital	Paediatric ward	2020-08-12	Escherichia coli	1	2	1	1	1	3	1	1	1	1	1	3	3	3	3	3	1	1	12	7	YES
DKB0246	Yes	MSK20075	Human rectal/stool swab	Hospital	Index patient	Index patient	MSK20075(b)	Masaka Hospital	Children	2020-08-20	Escherichia coli	1	3	1	1	1	3	1	1	1	3	1	3	3	3	1	3	3	2	10	5	YES
DKB0251	Yes	MSK20071	Human rectal/stool swab	Hospital	Index patient	Index patient	MSK20071	Masaka Hospital	Children	2020-08-20	Escherichia coli	1	3	1	1	1	3	2	1	1	3	3	3	1	3	3	3	1	1	10	6	YES
DKB0252	Yes	MSK20077	Human rectal/stool swab	Hospital	Index patient	Index patient	MSK20077	Masaka Hospital	Children	2020-08-20	Escherichia coli	1	3	1	2	1	1	1	1	1	3	3	2	3	3	1	3	1	1	11	6	YES
DKB0253	Yes	MSK20058	Human rectal/stool swab	Hospital	Index patient	Index patient	MSK20058	Masaka Hospital	Children	2020-08-18	Escherichia coli	1	3	1	2	1	3	1	1	1	1	1	3	3	3	3	2	1	1	11	7	YES
DKB0255	Yes	MSK20048	Human rectal/stool swab	Hospital	Index patient	Index patient	MSK20048(b)	Masaka Hospital	Male Medical	2020-08-19	Escherichia coli	1	2	1	1	1	1	1	1	1	3	1	3	3	3	2	3	1	1	12	6	YES
DKB0258	Yes	MSK20047	Human rectal/stool swab	Hospital	Index patient	Index patient	MSK20047(b)	Masaka Hospital	Male Medical	2020-08-19	Escherichia coli	1	1	1	1	1	1	1	1	1	1	1	2	1	3	2	3	1	1	15	9	YES
DKB0259	Yes	MSK20045	Human rectal/stool swab	Hospital	Index patient	Index patient	MSK20045	Masaka Hospital	Male Medical	2020-08-19	Escherichia coli	1	2	3	3	3	3	3	3	3	3	3	3	3	3	3	3	1	1	4	3	YES
DKB0260	Yes	MSK20057	Human rectal/stool swab	Hospital	Index patient	Index patient	MSK20057	Masaka Hospital	Children	2020-08-18	Escherichia coli	1	1	1	1	1	3	1	1	1	3	2	3	1	3	1	3	1	3	12	7	YES
DKB0261	Yes	MSK20071	Human rectal/stool swab	Hospital	Index patient	Index patient	MSK20071	Masaka Hospital	Children	2020-08-20	Escherichia coli	1	1	1	1	1	2	1	1	1	3	2	3	1	3	3	1	1	1	13	7	YES
DKB0262	Yes	MSK20076	Human rectal/stool swab	Hospital	Index patient	Index patient	MSK20076	Masaka Hospital	Children	2020-08-20	Escherichia coli	1	1	1	1	1	3	1	1	1	3	3	1	1	2	2	1	1	1	14	8	YES
DKB0265	No	MSK2006	Human rectal/stool swab	Household	Household family member	Household family member	MSK20006Follow up Household1 (b)	Masaka Hospital	N/A	2020-08-15	Escherichia coli	1	1	1	1	1	1	1	1	1	1	1	1	1	2	1	2	1	1	17	11	YES
DKB0275	No	MSK20013	Human rectal/stool swab	Household	Household family member	Household family member	MSK20013Follow up House hold contactcontact3	Masaka Hospital	N/A	2020-08-15	Escherichia coli	1	1	1	1	1	1	1	1	1	1	1	1	1	2	1	3	1	1	17	11	YES
DKB0276	No	MSK20014	Human rectal/stool swab	Household	Household family member	Household family member	MSK20014Follow up House hold contactcontact1	Masaka Hospital	N/A	2020-10-15	Escherichia coli	1	3	1	1	1	3	1	1	1	3	3	3	3	3	3	3	1	1	10	5	YES
DKB0277	No	MSK2001	Human rectal/stool swab	Household	Household family member	Household family member	MSK20001Follow up House hold contactcontact1 (b)	Masaka Hospital	N/A	2020-08-13	Escherichia coli	1	1	1	2	1	1	2	1	3	1	3	1	3	1	1	3	3	3	11	7	YES
DKB0278	No	MSK20002	Soil swab	Household	Household soil	Household Environment	MSK20002Follow up Environmental Soil	Masaka Hospital	N/A	2020-08-16	Escherichia coli	1	1	1	1	1	1	1	1	1	1	1	3	1	3	1	3	1	1	16	10	YES
DKB0281	No	MSK20013	Human rectal/stool swab	Household	Household family member	Household family member	MSK20013Follow up Household2	Masaka Hospital	N/A	2020-08-15	Escherichia coli	1	3	2	2	1	3	2	1	1	3	1	3	3	3	3	2	1	1	8	5	YES
DKB0287	No	MSK20002	Human rectal/stool swab	Household	Household family member	Household family member	MSK20002Follow up Household2	Masaka Hospital	N/A	2020-08-16	Escherichia coli	1	1	1	1	1	1	1	1	1	2	3	1	1	1	3	3	1	3	14	7	YES
DKB0288	No	MSK2006	Surface swab	Household	Household toilet	Household Environment	MSK20006Follow up Environmental Toilet (a)	Masaka Hospital	N/A	2020-08-15	Escherichia coli	2	3	2	3	2	3	2	3	3	3	3	3	3	3		1	3	3	2	1	NO
DKB0289	No	MSK2006	Cloacal swab	Household	Chicken	Animal	MSK20006Follow up Animal Chicken (a)	Masaka Hospital	N/A	2020-08-15	Escherichia coli	1	3	1	1	1	3	1	1	1	3	2	3	3	3	3	3	1	1	10	5	YES
DKB0292	No	MSK20006	Human rectal/stool swab	Hospital	Caretaker	Caretaker	MSK20006Follow up Care taker	Masaka Hospital	Male Medical	2020-08-15	Escherichia coli	1	1	1	1	1	1	1	1	1	3	1	3	2	3	3	2	1	1	13	7	YES
DKB0298	No	MSK20023	Human rectal/stool swab	Household	Household family member	Household family member	MSK20023Follow up House hold contactcontact (a)	Masaka Hospital	N/A	2020-08-27	Escherichia coli	1		1			3			1	3	1	3	3	3	3	3	3	3	5	4	YES
DKB0300	No	MSK20023	Human rectal/stool swab	Household	Household family member	Household family member	MSK20023Follow up Household1 (a)	Masaka Hospital	N/A	2020-08-27	Escherichia coli	1	2	1	1	1	1	1	1	1	2	1	2	2	2	3	3	1	1	12	6	YES
DKB0303	No	MSK20022	Human rectal/stool swab	Hospital	Caretaker	Caretaker	MSK20022Follow up Care taker (b)	Masaka Hospital	Female Medical	2020-08-28	Escherichia coli	1	3	1	1	1	3	1	1	1	3	3	3	3	3	3	3	1	1	10	5	YES
DKB0306	No	MSK20022	Surface swab	Hospital	Caretaker	Caretaker	MSK20022Follow up Care taker (c)	Masaka Hospital	Female Medical	2020-08-28	Escherichia coli	1	2	1	1	1	3	1	1	1	3	2	3	3	3	2	3	1	1	10	5	YES
DKB0316	No	MSK20002	Cloacal swab	Household	Chicken	Animal	MSK20002Follow up Animal Chicken (d)	Masaka Hospital	N/A	2020-08-16	Escherichia coli	1	1	1	1	1	3	1	1	1	1	1	3	3	3	3	2	1	1	13	8	YES
DKB0318	No	MSK20022	Cloacal swab	Household	Chicken	Animal	MSK20022Follow up Animal Chicken (a)	Masaka Hospital	N/A	2020-08-28	Escherichia coli	1	1	1	3	3	3	1	1	1	1	3	3	3	3	3	3	1	3	9	6	YES
DKB0320	No	MSK20033	Human rectal/stool swab	Hospital	Caretaker	Caretaker	MSK20033Follow up Care taker (a)	Masaka Hospital	Paediatric ward	2020-08-28	Escherichia coli	1	3	2	1	1	3	2	1	1	1	3	3	1	3	3	3	1	1	10	6	YES
DKB0321	No	MSK20023	Human rectal/stool swab	Hospital	Caretaker	Caretaker	MSK20023Follow up Care taker (b)	Masaka Hospital	Paediatric ward	2020-08-27	Escherichia coli	1	2	1	1	1	3	1	1	1	1	3	3	1	3	3	1	1	1	13	7	YES
DKB0329	No	MSK20034	Human rectal/stool swab	Household	Household family member	Household family member	MSK20034Follow up Household2 (a)	Masaka Hospital	N/A	2020-08-27	Escherichia coli	1	2	1	1	1	2	1	1	1	1		1	3	3	1	3	1	1	13	8	YES
DKB0334	No	MSK20033	Human rectal/stool swab	Household	Household family member	Household family member	MSK20033Follow up Household2 (b)	Masaka Hospital	N/A	2020-08-28	Escherichia coli	1	3	1	1	1	3	1	1	1	3	3	3	3	3	3	1	1	1	11	6	YES
DKB0343	No	MSK20027	Cloacal swab	Household	Chicken	Animal	MSK20027Follow up Animal Chicken (b)	Masaka Hospital	N/A	2020-08-28	Escherichia coli	1	1	1	1	1	3	2	1	1	3	3	3	3	3	3	3	1	1	10	6	YES
DKB0352	No	MSK20033	Animal rectal swab	Household	Goat	Animal	MSK20033Follow up Animal Goat (b)	Masaka Hospital	N/A	2020-08-28	Escherichia coli	1	1	1	1	1	3	1	1	1	3	2	3	3	3	3	3	1	1	11	6	YES
DKB0357	No	MSK20034	Human rectal/stool swab	Hospital	Caretaker	Caretaker	MSK20034Follow up Care taker (a)	Masaka Hospital	Paediatric ward	2020-08-27	Escherichia coli	1	1	3	3	1	1	2	1	2	3	2	3	3	3	3	3	1	3	7	4	YES
DKB0360	No	MSK20030	Human rectal/stool swab	Household	Household family member	Household family member	MSK20030Follow up Household1 (b)	Masaka Hospital	N/A	2020-08-28	Escherichia coli	1	2	1	1	1	3	1	1	1	1	1	3	3	3	3	3	1	1	12	7	YES
DKB0362	No	MSK20022	Human rectal/stool swab	Household	Household family member	Household family member	MSK20022Follow up Household1 (a)	Masaka Hospital	N/A	2020-08-28	Escherichia coli	1	3	2	2	1	3	3	1	1	3	1	3	3	3	3	3	1	1	8	5	YES
DKB0374	No	MSK20027	Animal rectal swab	Household	Goat	Animal	MSK20027Follow up Animal Goat (b)	Masaka Hospital	N/A	2020-08-28	Escherichia coli	1	1	1	1	1	1	1	1	1	1	3	3	3	3	3	3	1	1	13	7	YES
DKB0375	No	MSK20034	Soil swab	Household	Household soil	Household Environment	MSK20034Follow up Environmental Soil (a)	Masaka Hospital	N/A	2020-08-27	Escherichia coli	1	2	3	3	1	2	3	3	1	3	3	2	3	3	1	1	1	3	6	5	YES
DKB0394	No	MSK20034	Human rectal/stool swab	Household	Household family member	Household family member	MSK20034Follow up Household1 (a)	Masaka Hospital	N/A	2020-08-27	Escherichia coli	1	2	1	1	1	3	1	1	1	1	1	3	3	3	3	1	1	1	13	8	YES
DKB0396	No	KTV2003	Animal rectal swab	Household	Pig	Animal	KTV20003Follow up Animal Pig	Kitovu Hospital	N/A	2020-08-17	Escherichia coli	1	1	1	1	1	3	1	1	1	3	1	1	2	2	3	3	1	1	13	8	YES
DKB0401	No	KTV20007	Surface swab	Household	House hold Window	Household Environment	KTV20007Follow up Environmental Window (c)	Kitovu Hospital	Children	2020-08-12	Escherichia coli	1	2	1	1	1	3	1	1	1	3	2	2	3	1	2	3	1	1	11	6	YES
DKB0405	No	KTV20003	Human rectal/stool swab	Household	Household family member	Household family member	KTV20003Follow up Household1 (a)	Kitovu Hospital	N/A	2020-08-17	Escherichia coli	1	2	1	1	1	3	1	1	1	3	3	3	2	2	3	3	1	1	10	5	YES
DKB0413	No	KTV20007	Surface swab	Household	House hold Window	Household Environment	KTV20007Follow up Environmental Window (a)	Kitovu Hospital	Children	2020-08-12	Escherichia coli	1	3	1	1	1	3	1	1	1	3	3	3	3	3	2	3	1	1	10	5	YES
DKB0415	No	KTV2007	Animal rectal swab	Household	Goat	Animal	KTV20007Follow up Animal Goat (b)	Kitovu Hospital	N/A	2020-08-12	Escherichia coli	1	1	1	1	1	3	2	1	1	1	2	1	3	3	1	3	1	3	12	8	YES
DKB0422	No	KTV20003	Human rectal/stool swab	Household	Household family member	Household family member	KTV20003Follow up Household1 (b)	Kitovu Hospital	N/A	2020-08-17	Escherichia coli	1	3	1	1	1	3	1	1	1	3	3	3	3	1	3	2	1	1	11	6	YES
DKB0423	No	KTV20003	Human rectal/stool swab	Household	Household family member	Household family member	KTV20003Follow up Household2 (b)	Kitovu Hospital	N/A	2020-08-17	Escherichia coli	1	1	3	2	1	3	2	1	1	3	3	3	3	1	3	3	1	1	9	6	YES
DKB0425	No	KTV2009	Cloacal swab	Household	Turkey	Animal	KTV20009Follow up Animal Turkey (b)	Kitovu Hospital	N/A	2020-08-18	Escherichia coli	1	1	1	1	1	3	2	1	1	3	2	3	3	3	3	3	1	1	10	6	YES
DKB0428	No	KTV2006	Human rectal/stool swab	Hospital	Caretaker	Caretaker	KTV20006Follow up Care taker (b)	Kitovu Hospital	Male Medical	2020-09-26	Escherichia coli	1	2	1	1	1	3	1	1	1	3	1	3	3	3	3	3	1	1	11	6	YES
DKB0429	No	KTV2006	Human rectal/stool swab	Household	Household family member	Household family member	KTV20006Follow up Household2 (d)	Kitovu Hospital	N/A	2020-09-26	Escherichia coli	1	2	2	2	1	3	2	1	1	3	3	3	3	3	3	3	3	1	6	3	YES
DKB0435	No	KTV2003	Animal rectal swab	Household	Pig	Animal	KTV20003Follow up Animal Pig (b)	Kitovu Hospital	N/A	2020-08-17	Escherichia coli	1	1	1	1	1	1	1	1	1	3	1	1	1	2	3	2	1	1	15	9	YES
DKB0436	No	KTV2009	Human rectal/stool swab	Household	Household family member	Household family member	KTV20009Follow up House hold contactcontact (a)	Kitovu Hospital	N/A	2020-08-18	Escherichia coli	1		1	1	1	3	1	1	1	3	2	3	2	2	2	2	1	1	10	5	YES
DKB0467	Yes	KTV20021	Human rectal/stool swab	Hospital	Index patient	Index patient	KTV20021	Kitovu Hospital	Surgery	2020-08-20	Escherichia coli	1	1	1	1	1	3	1	1	1	3	1	3	3	3	3	3	1	1	12	7	YES
DKB0477	No	KTV2009	Human rectal/stool swab	Household	Household family member	Household family member	KTV20009Follow up Household2 (b)	Kitovu Hospital	N/A	2020-08-18	Escherichia coli	1	3	1	2	1	3	3	1	1	3	3	3	3		3	3	1	1	8	5	YES
DKB0490	No	KTV2007	Animal rectal swab	Household	Goat	Animal	KTV20007Follow up Animal Goat (a)	Kitovu Hospital	N/A	2020-08-12	Escherichia coli	1	1	1	1	1	3	1	1	1	3	2	1	3	3	3	1	1	3	12	7	YES
DKB0491	No	KTV2007	Animal rectal swab	Household	Goat	Animal	KTV20007Follow up Animal Goat (c)	Kitovu Hospital	N/A	2020-08-12	Escherichia coli	1	3	1	1	1	3	1	1	1	3	2	3	3	3	3	1	1	3	10	5	YES
DKB0495	No	KTV2003	Animal rectal swab	Household	Dog	Animal	KTV20003Follow up Animal Dog (b)	Kitovu Hospital	N/A	2020-08-17	Escherichia coli	1	3	1	1	1	3	2	1	1	3	1	3	1	3		1	1	1	12	7	YES
DKB0502	No	MSK20027	Animal rectal swab	Household	Goat	Animal	MSK20027Follow up Animal Goat (a)	Masaka Hospital	N/A	2020-08-28	Escherichia coli	1	3	1	1	1	3	2	1	1	3	3	1	3	3		1	1	1	11	7	YES
DKB0509	No	MSK20030	Human rectal/stool swab	Household	Household family member	Household family member	MSK20030Follow up Household1 (a)	Masaka Hospital	N/A	2020-08-28	Escherichia coli	1	2	1	1	1	3	1	1	1	1	1	2	3	3	3	3	1	1	12	7	YES
DKB0514	No	MSK20022	Human rectal/stool swab	Household	Household family member	Household family member	MSK20022Follow up Household1 (c)	Masaka Hospital	N/A	2020-08-28	Escherichia coli	1	1	1	1	1	3	1	1	1	2	2	3	3		3	3	1	1	11	6	YES
DKB0518	No	KTV2003	Human rectal/stool swab	Household	Household family member	Household family member	KTV20003Follow up Household2 (a)	Kitovu Hospital	N/A	2020-08-17	Escherichia coli	1	3	3	2	1	3	2	1	1	3	1	3	3	3	3	1	2	1	8	5	YES
DKB0519	No	KTV2007	Animal rectal swab	Household	Pig	Animal	KTV20007Animal Pig (b)	Kitovu Hospital	N/A	2020-08-12	Escherichia coli	1	3	1	1	1	3	2	1	1	3	2	3	3	3		1	1	3	9	5	YES
DKB0524	No	MSK20034	Human rectal/stool swab	Hospital	Caretaker	Caretaker	MSK20034Follow up Care taker (b)	Masaka Hospital	Paediatric ward	2020-08-27	Escherichia coli	1	2	1	1	1	1	1	1	1	1	1	3	3		3	3	1	1	13	7	YES
DKB0528	No	KTV2009	Surface swab	Household	Household Kitchen	Household Environment	KTV20009Follow up Environmental Kitchen surfaces (a)	Kitovu Hospital	N/A	2020-08-18	Escherichia coli	1	3	3	3	1	3	2	1	1	1	3	3	3	3	3	1	1	1	9	6	YES
DKB0530	No	KTV2009	Surface swab	Household	Household Kitchen	Household Environment	KTV20009Follow up Environmental Kitchen surfaces (c)	Kitovu Hospital	N/A	2020-08-18	Escherichia coli	1	3	2	1	1	3	2	1	1	3	2	2	3		3	2	1	1	8	4	YES
DKB0547	No	MSK20030	Animal rectal swab	Household	Goat	Animal	MSK20030Follow up Animal Goat (b)	Masaka Hospital	N/A	2020-08-28	Escherichia coli	1	3	1	1	1	3	2	1	1	3	1	3	3	3	3	1	1	1	11	7	YES
DKB0548	No	MSK20030	Animal rectal swab	Household	Goat	Animal	MSK20030Follow up Animal Goat (a)	Masaka Hospital	N/A	2020-08-28	Escherichia coli	1	1	1	1	1	1	1	1	1	1	1	1	3		3	3	1	1	15	9	YES
DKB0549	No	MSK20030	Animal rectal swab	Household	Goat	Animal	MSK20030Follow up Animal Goat (b)	Masaka Hospital	N/A	2020-08-28	Escherichia coli	1	1	1	1	1	1	1	1	1	2	1	2	3	2	2	2	1	1	13	7	YES
DKB0554	Yes	MSK20093	Human rectal/stool swab	Hospital	Index patient	Index patient	MSK20093(b)	Masaka Hospital	Surgery	2020-09-11	Escherichia coli	1	1	1	2	1	3	1	1	1	3	2	3	3	3	2	1	1	1	11	7	YES
DKB0556	Yes	MSK20100	Human rectal/stool swab	Hospital	Index patient	Index patient	MSK20100(b)	Masaka Hospital	Maternity	2020-09-14	Escherichia coli	1	2	2	1	1	3	1	1	1	3	3	3	3		3	3	1	2	8	3	YES
DKB0557	Yes	MSK20097	Human rectal/stool swab	Hospital	Index patient	Index patient	Index patient	Masaka Hospital	Urban	2020-09-14	Escherichia coli	1	2	1	2	1	3	2	1	1	3	3	3	2	3	3	2	1	3	7	4	YES
DKB0578	Yes	MSK20092	Human rectal/stool swab	Hospital	Index patient	Index patient	MSK20092(b)	Masaka Hospital	Surgery	2020-09-11	Escherichia coli	1	1	3	3	3	3	3	3	1	3	2	3	3	3	3	2	1	1	6	5	YES
DKB0598	No	MSK20055	Human rectal/stool swab	Household	Household family member	Household family member	MSK20055Follow up Household2 (a)	Masaka Hospital	N/A	2020-09-18	Escherichia coli	1	3	2	2	1	3	2	1	1	3	1	3	2	3	3	1	1	1	9	6	YES
DKB0662	No	MSK20056	Human rectal/stool swab	Hospital	Caretaker	Caretaker	MSK20056Follow up Care taker (b)	Masaka Hospital	N/A	2020-09-18	Escherichia coli	1	2	1	1	1	3	1	1	1	3	2	3	3	2	1	1	1	1	12	7	YES
DKB0663	No	MSK20056	Human rectal/stool swab	Hospital	Caretaker	Caretaker	MSK20056Follow up Care taker (a)	Masaka Hospital	N/A	2020-09-18	Escherichia coli	1	1	1	1	1	3	1	1	1	3	3	2	2		3	3	1	1	11	6	YES
DKB0676	No	MSK20059	Human rectal/stool swab	Household	Household family member	Household family member	MSK20059Follow up Household2 (a)	Masaka Hospital	N/A	2020-09-18	Escherichia coli	1	1	1	1	1	3	1	1	1	3	3	3	1	2	2	1	1	1	13	7	YES
DKB0678	No	MSK20059	Human rectal/stool swab	Household	Household family member	Household family member	MSK20059Follow up Household2 (b)	Masaka Hospital	N/A	2020-09-18	Escherichia coli	1	3	1	2	1	3	1	1	1	3	2	3	2	3	2	2	1	3	8	4	YES
DKB0679	No	MSK20059	Human rectal/stool swab	Household	Household family member	Household family member	MSK20059Follow up Household2 (a)	Masaka Hospital	N/A	2020-09-18	Escherichia coli	1	3	2	2	1	3	3	1	1	3	2	3	3	3	3	2	1	3	6	3	YES
DKB0684	No	MSK20036	Water swab	Household	Waste water	Hospital Environment	MSK20036Follow up Environmental Water Resavour	Masaka Hospital	N/A	2020-09-18	Escherichia coli	3	2	3	2	1	3	1	3	3	3	1	3	3	3	2	2	3	1	5	3	YES
DKB0700	No	KTV20018	Human rectal/stool swab	Household	Household family member	Household family member	KTV20018Follow up House hold contactcontactCRE	Kitovu Hospital	N/A	2020-09-18	Escherichia coli	1	1	1	2	1	1	2	2	2	2	3	3	3	3	1	2	1	1	9	7	YES
DKB0702	No	KTV20018	Human rectal/stool swab	Household	Household family member	Household family member	KTV20018Follow up Household2	Kitovu Hospital	N/A	2020-09-18	Escherichia coli	1	3	2	3	1	3	3	1	1	3	3	3	1	3	3	1	1	1	9	5	YES
DKB0714	No	KTV20022	Human rectal/stool swab	Hospital	Caretaker	Caretaker	KTV20022Follow up Care taker CRE	Kitovu Hospital	Surgery	2020-08-20	Escherichia coli	3	3	3	3	3	3	3	3	3	3	3	3	3	3	3	1	3	3	2	1	NO
DKB0715	No	MSK20075	Human rectal/stool swab	Household	Household family member	Household family member	MSK20075Follow up Household2	Masaka Hospital	N/A	2020-08-20	Escherichia coli	1	1	1	1	1	1	1	1	1	3	1	2	1	3	3	1	1	1	15	8	YES
DKB0719	No	MSK20075	Cloacal swab	Household	Chicken	Animal	MSK20075Follow up Animal Chicken (b)	Masaka Hospital	N/A	2020-08-20	Escherichia coli	1	1	1	1	1	3	1	1	1	3	1	3	3	3	3	1	1	1	13	8	YES
DKB0720	No	MSK20075	Human rectal/stool swab	Hospital	Caretaker	Caretaker	MSK20075Follow up Care taker (a)	Masaka Hospital	Children	2020-08-20	Escherichia coli	1	1	1	1	1	3	1	1	1	1	1	1	3		3	2	1	1	14	9	YES
DKB0722	No	MSK20075	Human rectal/stool swab	Household	Household family member	Household family member	MSK20075Follow up House hold contactcontact (a)	Masaka Hospital	N/A	2020-08-20	Escherichia coli	1	3	1	1	1	3	1	1	1	3	2	1	3	3	3	1	1	3	11	6	YES
DKB0725	No	KTV20018	Animal rectal swab	Household	Cattle	Animal	KTV20018Follow up Animal Cow	Kitovu Hospital	N/A	2020-09-18	Escherichia coli	1	3	2	3	2	3	3	3	3	3	2	3	2	3	3	2	3	3	2	1	NO
DKB0733	No	MSK20074	Human rectal/stool swab	Household	Household family member	Household family member	MSK20074Follow up Household1 (a)	Masaka Hospital	N/A	2020-09-19	Escherichia coli	1	3	1	1	1	3	1	1	1		3			3	3	1	1	1	10	6	YES
DKB0734	No	MSK20074	Human rectal/stool swab	Household	Household family member	Household family member	MSK20074Follow up Household1 (b)	Masaka Hospital	N/A	2020-09-19	Escherichia coli	1	1	1	1	1	3	1	1	1	3	3	3	3	3	3	1	1	1	12	7	YES
DKB0737	No	MSK20074	Human rectal/stool swab	Hospital	Caretaker	Caretaker	MSK20074Follow up Care taker (c)	Masaka Hospital	Children	2020-09-19	Escherichia coli	1	2	1	1	1	3	1	1	1	2	1	3	2	3	2	1	1	1	12	7	YES
DKB0739	No	MSK20074	Surface swab	Household	House hold Window	Household Environment	MSK20074Follow up Environmental Window (a)	Masaka Hospital	N/A	2020-09-19	Escherichia coli	1	2	1	1	1	3	1	1	1	3	2	3	3	3	3	1	1	1	11	6	YES
DKB0745	No	KTV20015	Human rectal/stool swab	Household	Household family member	Household family member	KTV20015Follow up House hold contactcontact	Kitovu Hospital	N/A	2020-09-20	Escherichia coli	1	3	1	1	1	3	1	1	1	3	3	3	2	3	3	2	3	3	8	3	YES
DKB0746	No	KTV20015	Human rectal/stool swab	Household	Household family member	Household family member	KTV20015Follow up Household3	Kitovu Hospital	N/A	2020-09-20	Escherichia coli	1	2	1	1	1	3	1	1	1	2	2	1	2	2	2	2	3	1	10	5	YES
DKB0760	No	MSK20060	Surface swab	Household	Household Kitchen	Household Environment	MSK20060Follow up Kitchen surfaces (a)	Masaka Hospital	N/A	2020-09-20	Escherichia coli	1	2	1	1	1	3	1	1	1	3	1	2	1	1	2	1	1	1	14	8	YES
DKB0762	No	MSK20075	Animal rectal swab	Household	Goat	Animal	MSK20075Follow up Animal Goat (a)	Masaka Hospital	N/A	2020-09-20	Escherichia coli	1	1	1	1	1	3	1	1	1	3	1	3	1	3	3	2	1	1	13	8	YES
DKB0763	No	MSK20075	Animal rectal swab	Household	Goat	Animal	MSK20075Follow up Animal Goat (b)	Masaka Hospital	N/A	2020-09-20	Escherichia coli	1	1	1	1	1	3	1	1	1	3	1	3	1	3	3	1	1	1	14	8	YES
DKB0768	No	MSK20059	Human rectal/stool swab	Hospital	Caretaker	Caretaker	MSK20059Follow up Care Taker (a)	Masaka Hospital	Children	2020-09-20	Escherichia coli	1	3	1		1	3	1	1	1	3	1	3	1	3	2	2	3	1	10	6	YES
DKB0769	No	MSK20059	Human rectal/stool swab	Hospital	Caretaker	Caretaker	MSK20059Follow uo Care Taker (b)	Masaka Hospital	Children	2020-09-20	Escherichia coli	1	3	1	1	1	3	2	1	1	1	1	3	1	3	2	2	3	3	10	6	YES
DKB0773	No	MSK20021	Surface swab	Household	house hold Personal devices	Household Environment	MSK20021Follow up Phone (c)	Masaka Hospital	N/A	2020-08-29	Escherichia coli	1	2	1	2	1	1	2	1	1	1	3	2	3	3	1	1	3	3	10	6	YES
DKB0781	No	MSK20042	Human rectal/stool swab	Household	Household family member	Household family member	MSK20042Follow up House hold contactcontact1 (b)	Masaka Hospital	N/A	2020-09-18	Escherichia coli	1	3	1	1	1	3	1	1	1	3	1	3	3	3	3	2	1	1	11	6	YES
DKB0783	No	MSK20036	Human rectal/stool swab	Hospital	Caretaker	Caretaker	MSK20036Follow up Care Taker 1 (b)	Masaka Hospital	Male Medical	2020-09-18	Escherichia coli	1	2	1	1	1	3	1	1	1	1	3	2	3	3	3	2	1	1	11	6	YES
DKB0784	No	MSK20042	Cloacal swab	Household	Chicken	Animal	MSK20042Follow up Animal Chicken (a)	Masaka Hospital	N/A	2020-09-18	Escherichia coli	1	1	1	1	1	3	1	1	1	3	1	3	1	3		1	1	1	14	8	YES
DKB0788	No	MSK20036	Soil swab	Household	Household soil	Household Environment	MSK20036Follow uo Environmental Soil (b)	Masaka Hospital	N/A	2020-09-18	Escherichia coli	1	3	1	1	1	3	1	1	1	3	1	3	2	3	3	3	1	1	11	6	YES
DKB0789	No	MSK20036	Surface swab	Household	Household Kitchen	Household Environment	MSK20036Follow up Kitchen surfaces Surface (a)	Masaka Hospital	N/A	2020-09-18	Escherichia coli	1	1	1	1	1	3	1	1	1	1	3	3	3		3	2	1	1	12	7	YES
DKB0791	No	MSK20036	Human rectal/stool swab	Household	Household family member	Household family member	MSK20036Follow up House hold contactcontact1 (a)	Masaka Hospital	N/A	2020-09-18	Escherichia coli	1	1	1	1	1	3	1	1	1	3	1	3	3		3	3	1	3	11	6	YES
DKB0792	No	MSK20036	Human rectal/stool swab	Household	Household family member	Household family member	MSK20036Follow up House hold contactcontact1 (b)	Masaka Hospital	N/A	2020-09-18	Escherichia coli	1	1	1	1	1	3	1	1	1	3	1	1	3	3	3	2	1	3	12	7	YES
DKB0800	No	MSK20074	Animal rectal swab	Household	Cattle	Animal	MSK20074Follow up Animal Cow (b)	Masaka Hospital	N/A	2020-09-19	Escherichia coli	1	3	1	1	1	3	1	1	1	3	3	1	2	3	3	1	1	3	11	6	YES
DKB0809	No	KTV20039	Human rectal/stool swab	Hospital	Caretaker	Caretaker	KTV20039Care Taker 1 (a)	Kitovu Hospital	Male Medical	2020-09-18	Escherichia coli	1	3	1	2	1	3	1	1	1	3	3	3	3	3	3	1	1	1	10	6	YES
DKB0831	No	KTV20022	Human rectal/stool swab	Household	Household family member	Household family member	KTV20022Follow up House hold contactcontact1 (a)	Kitovu Hospital	N/A	2020-08-20	Escherichia coli	1	3	1	1	1	3	1	1	1	3	2	2	1	3	3	1	1	1	12	6	YES
DKB0832	No	KTV20022	Human rectal/stool swab	Household	Household family member	Household family member	KTV20022Follow up House hold contactcontact1 (b)	Kitovu Hospital	N/A	2020-08-20	Escherichia coli	1	3	1	1	1	3	1	1	1	3	2	1	1	3	3	3	1	1	12	7	YES
DKB0839	No	KTV20022	Human rectal/stool swab	Hospital	Caretaker	Caretaker	KTV20022Follow up Care Taker (b)	Kitovu Hospital	Surgery	2020-08-20	Escherichia coli	1	2	1	1	1	3	1	1	1	3	1	2	3	2	2	1	1	1	12	7	YES
DKB0840	No	KTV20022	Human rectal/stool swab	Hospital	Caretaker	Caretaker	KTV20022Follow up Care Taker (a)	Kitovu Hospital	Surgery	2020-08-20	Escherichia coli	1	1	1	1	1	3	1	1	1	3	3	3	1	3	3	3	1	1	12	7	YES
DKB0841	No	KTV20022	Human rectal/stool swab	Hospital	Caretaker	Caretaker	KTV20022Follow up Care Taker (b)	Kitovu Hospital	Surgery	2020-08-20	Escherichia coli	1	2	1	1	1	3	1	1	1	3	3	3	1	3	2	1	1	1	12	6	YES
DKB0851	No	KTV20014	Animal rectal swab	Household	Pig	Animal	KTV20014Follow up Animal Pig 2 (b)	Kitovu Hospital	N/A	2020-09-02	Escherichia coli	1	1	1	1	1	1	1	1	1	3	1	1	2	3	3	1	1	1	15	9	YES
DKB0852	No	KTV20014	Human rectal/stool swab	Household	Household family member	Household family member	KTV20014Follow up House hold contactcontact2 (a)	Kitovu Hospital	N/A	2020-09-02	Escherichia coli	2	3	1	1	1	3	1	1	1	3	1	3	1		3	3	1	1	11	6	YES
DKB0865	No	KTV20014	Surface swab	Household	Household toilet	Household Environment	KTV20014Follow up Environmental Toilet (a)	Kitovu Hospital	N/A	2020-09-02	Escherichia coli	1	3	1	1	1	3	1	1	1	2	2	3	3	3	3	1	1	1	11	6	YES
DKB0868	No	KTV20020	Human rectal/stool swab	Household	Household family member	Household family member	KTV20020Follow up House hold contactcontact1 CRE	Kitovu Hospital	N/A	2020-09-14	Escherichia coli	1	3	1	2	2	2	1	3	1	3	3	3	3	1	3	1	1	1	9	7	YES
DKB0886	No	KTV20015	Human rectal/stool swab	Household	Household family member	Household family member	KTV20015Follow up House hold contactcontact4 (b)	Kitovu Hospital	N/A	2020-09-20	Escherichia coli	3	3	1	1	1	3	1	1	1	3	3	3	3		1	3	1	1	10	5	YES
DKB0887	No	KTV20015	Human rectal/stool swab	Household	Household family member	Household family member	KTV20015Follow up House hold contactcontact1 (a)	Kitovu Hospital	N/A	2020-09-20	Escherichia coli	1	3	1	1	1	3	1	1	1	3	3	3	3	3	2	2	3	3	7	3	YES
DKB0895	No	KTV20024	Animal rectal swab	Household	Pig	Animal	KTV20024Follow up Animal Pig (b)	Kitovu Hospital	N/A	2020-09-18	Escherichia coli	1	1	1	1	1	3	1	1	1	3	2	3	3	3	3	1	1	3	11	6	YES
DKB0910	No	KTV20015	Cloacal swab	Household	Chicken	Animal	KTV20015Follow up Animal Chicken (a)	Kitovu Hospital	N/A	2020-09-20	Escherichia coli	2	3	2	1	1	3	2	1	1	3	2	3	3		3	3	1	3	6	2	NO
DKB0911	No	KTV20015	Cloacal swab	Household	Chicken	Animal	KTV20015Follow up Animal Chicken (b)	Kitovu Hospital	N/A	2020-09-20	Escherichia coli	1	1	1	1	1	3	1	1	1	3	1	1	2	2	3	2	3	3	11	6	YES
DKB0915	No	KTV20015	Human rectal/stool swab	Hospital	Caretaker	Caretaker	KTV20015Follow up Care Taker 1 (b)	Kitovu Hospital	Nutrition Unit	2020-09-20	Escherichia coli	1	2	1	1	1	2	1	1	1	3	2	3	3	2	2	1	1	1	11	6	YES
DKB0918	No	KTV20015	Animal rectal swab	Household	Cattle	Animal	KTV20015Follow up Animal Cow (a)	Kitovu Hospital	N/A	2020-09-20	Escherichia coli	1	1	1	1	1	1	1	1	1	1	1	3	3	3	3	1	1	1	15	9	YES
DKB0922	Yes	KTV20042	Human rectal/stool swab	Hospital	Index patient	Index patient	KTV20042(a)	Kitovu Hospital	Children	2020-09-18	Escherichia coli	1	1	1	1	1	3	1	1	1	3	2	3	3	3	2	1	1	1	12	7	YES
DKB0923	Yes	KTV20012	Human rectal/stool swab	Hospital	Index patient	Index patient	KTV20012	Kitovu Hospital	Maternity	2020-09-25	Escherichia coli	1	3	1	1	1	3	1	1	1	3	2	3	3	3	3	1	1	1	11	6	YES
DKB0924	No	KTV20024	Water swab	Household	Waste water	Hospital Environment	KTV20024Follow up Environmental Waste water (a)	Kitovu Hospital	N/A	2020-09-18	Escherichia coli	1	1	1	1	1	1	1	1	1	3	1	3	1	3	1	1	1	1	16	9	YES
DKB0931	Yes	KTV20040	Human rectal/stool swab	Hospital	Index patient	Index patient	KTV20040(a)	Kitovu Hospital	Children	2020-09-18	Escherichia coli	1	1	1	1	1	2	1	1	1	3	1	3	1	3	1	1	1	1	15	9	YES
DKB0935	Yes	KTV20036	Human rectal/stool swab	Hospital	Index patient	Index patient	KTV20036(a)	Kitovu Hospital	Maternity	2020-09-18	Escherichia coli	1	1	1	1	1	3	1	1	1	3	2	2	2	2	2	1	3	1	11	6	YES
DKB0939	Yes	KTV20031	Human rectal/stool swab	Hospital	Index patient	Index patient	KTV20031(a)	Kitovu Hospital	Female Medical	2020-09-18	Escherichia coli	1	1	1	1	1	3	1	1	1	3	1	2	1	1	1	1	1	1	16	10	YES
DKB0940	Yes	KTV20031	Human rectal/stool swab	Hospital	Index patient	Index patient	KTV20031(b)	Kitovu Hospital	Female Medical	2020-09-18	Escherichia coli	1	1	1	1	1	3	1	1	1	3	3	3	3	3	3	1	1	1	12	7	YES
DKB0941	Yes	KTV20035	Human rectal/stool swab	Hospital	Index patient	Index patient	KTV20035(a)	Kitovu Hospital	Female Medical	2020-09-18	Escherichia coli	1	1	1	1	1	3	1	1	1	3	2	1	1	3	1	2	1	1	14	9	YES
DKB0943	No	KTV20017	Human rectal/stool swab	Hospital	Caretaker	Caretaker	KTV20017Care Taker 1 (a)	Kitovu Hospital	Female Medical	2020-09-20	Escherichia coli	1	1	1	1	1	3	1	1	1	3	2	3	3	3	3	2	1	1	11	6	YES
DKB0944	No	KTV20017	Human rectal/stool swab	Hospital	Caretaker	Caretaker	KTV20017Care Taker 1 (b)	Kitovu Hospital	Female Medical	2020-09-20	Escherichia coli	1	2	1	1	1	3	1	1	1	1	2	3	3	2	3	1	1	1	12	7	YES
DKB0947	No	KTV20017	Human rectal/stool swab	Household	Household family member	Household family member	KTV20017Follow up House hold contactcontact2 (a)	Kitovu Hospital	N/A	2020-09-20	Escherichia coli	1	3	1	1	1	3	2	1	1	3	2	3	3	3	3	1	1	1	10	6	YES
DKB0948	No	KTV20017	Human rectal/stool swab	Household	Household family member	Household family member	KTV20017Follow up House hold contactcontact2 (b)	Kitovu Hospital	N/A	2020-09-20	Escherichia coli	1	3	2	1	1	3	1	1	1	3	3	3	3		3	3	1	1	9	4	YES
DKB0951	Yes	KTV20028	Human rectal/stool swab	Hospital	Index patient	Index patient	KTV20028(a)	Kitovu Hospital	Female Medical	2020-09-18	Escherichia coli	1	1	1	1	1	3	1	1	1	3	2	3	1	3	1	1	1	1	14	8	YES
DKB0952	Yes	KTV20028	Human rectal/stool swab	Hospital	Index patient	Index patient	KTV20028(b)	Kitovu Hospital	Female Medical	2020-09-18	Escherichia coli	1	1	1	1	1	3	1	1	1	3	2	3	1	3	2	1	1	1	13	7	YES
DKB0960	No	KTV20024	Human rectal/stool swab	Household	Household family member	Household family member	KTV20024Follow up House hold contactcontact1 (a)	Kitovu Hospital	N/A	2020-09-18	Escherichia coli	1	1	1	1	1	2	1	1	1	3	2	2	3	2	1	1	1	3	12	7	YES
DKB0961	No	KTV20024	Human rectal/stool swab	Household	Household family member	Household family member	KTV20024Follow up House hold contactcontact1 (b)	Kitovu Hospital	N/A	2020-09-18	Escherichia coli	1	1	1	1	1	3	1	1	1	3	3	2	3		2	3	1	3	10	5	YES
DKB0973	No	KTV20015	Human rectal/stool swab	Household	Household family member	Household family member	KTV20015Follow up House hold contactcontact3 (b)	Kitovu Hospital	N/A	2020-09-20	Escherichia coli	1	1	1	1	1	3	1	1	1	3	2	2	1	1	2	1	1	1	14	8	YES
DKB0976	Yes	KTV20039	Human rectal/stool swab	Hospital	Index patient	Index patient	KTV20039(b)	Kitovu Hospital	Nutrition Unit	2020-09-20	Escherichia coli	1	2	1	1	1	3	1	1	1	3	2	3	2	3	2	1	1	1	11	6	YES
DKB0995	No	KTV20017	Surface swab	Household	Household toilet	Household Environment	KTV20017Follow up Environmental Toilet (b)	Kitovu Hospital	N/A	2020-09-20	Escherichia coli	1	2	1	1	1	3	1	1	1	3	1	3	3	3		1	1	1	12	7	YES
DKB1012	Yes	KTV20034	Human rectal/stool swab	Hospital	Index patient	Index patient	KTV20034(b)	Kitovu Hospital	Male Medical	2020-09-20	Escherichia coli	1	1	2	2	1	3	2	1	1	3	1	3	3	3	3	1	1	1	10	7	YES
DKB1024	No	KTV20014	Human rectal/stool swab	Household	Household family member	Household family member	KTV20014Follow up House hold contactone (a)	Kitovu Hospital	N/A	2020-09-02	Escherichia coli	1	2	1	1	1	3	1	1	1	3	2	3	3	3	3	1	1	1	11	6	YES
DKB1026	Yes	KTV20026	Human rectal/stool swab	Hospital	Index patient	Index patient	KTV20026(a)	Kitovu Hospital	Maternity	2020-09-02	Escherichia coli	1	1	1	1	1	3	1	1	1	1	2	3	3	3	1	2	1	1	13	8	YES
DKB1029	No	KTV20014	Soil swab	Household	Household soil	Household Environment	KTV20014Follow up Environmental soil (a)	Kitovu Hospital	N/A	2020-09-02	Escherichia coli	1	1	1	1	1	3	1	1	1	1	1	3	1	3	1	1	1	1	16	10	YES
DKB1030	No	KTV20014	Soil swab	Household	Household soil	Household Environment	KTV20014Follow up Environmental soil (b)	Kitovu Hospital	N/A	2020-09-02	Escherichia coli	1	2	1	1	1	3	1	1	1	1	1	3	1	3	1	1	1	1	15	9	YES
DKB1036	No	KTV20012	Surface swab	Household	Household family member	Household family member	KTV20012Follow up House hold contacttwo (a)	Kitovu Hospital	N/A	2020-09-25	Escherichia coli	1	2	1	1	1	3	1	1	1	3	1	3	3	3	3	1	1	1	12	7	YES
DKB1049	No	KTV20021	Human rectal/stool swab	Hospital	Caretaker	Caretaker	KTV20021Follow up Care taker (b)	Kitovu Hospital	Surgery	2020-09-25	Escherichia coli	1	3	1	1	1	3	1	1	1	3	3	3	3	3	2	1	1	1	11	6	YES
DKB1050	Yes	KTV20044	Human rectal/stool swab	Hospital	Index patient	Index patient	KTV20044(a)	Kitovu Hospital	Maternity	2020-09-21	Escherichia coli	1	1	1	1	1	3	1	1	1	3	1	2	1	1	3	3	1	1	14	9	YES
DKB1053	Yes	KTV20046	Human rectal/stool swab	Hospital	Index patient	Index patient	KTV20046(b)	Kitovu Hospital	Maternity	2020-09-21	Escherichia coli	1	1	2	2	1	3	2	1	1	1	1	3	3	3	3	1	1	1	11	8	YES
DKB1054	Yes	KTV20047	Human rectal/stool swab	Hospital	Index patient	Index patient	KTV20047(a)	Kitovu Hospital	Maternity	2020-09-21	Escherichia coli	1	1	1	1	1	3	1	1	1	3	2	3	2	3	2	1	1	1	12	7	YES
DKB1055	Yes	KTV20047	Human rectal/stool swab	Hospital	Index patient	Index patient	KTV20047(b)	Kitovu Hospital	Maternity	2020-09-21	Escherichia coli	1	1	1	1	1	3	1	1	1	3	1	2	1	3	3	2	1	1	13	8	YES
DKB1057	Yes	KTV20048	Human rectal/stool swab	Hospital	Index patient	Index patient	KTV20048(b)	Kitovu Hospital	Maternity	2020-09-21	Escherichia coli	1	1	1	1	1	3	1	1	1	3	2	2	1	2	1	1	1	1	14	8	YES
DKB1104	No	MSK20071	Human rectal/stool swab	Hospital	Caretaker	Caretaker	MSK20071Follow up care taker one (a)	Kitovu Hospital	Children	2020-09-21	Escherichia coli	1	2	1	1	1	3	1	1	1	3	1	3	1	3	3	1	1	1	13	7	YES
DKB1115	No	MSK20051	Human rectal/stool swab	Household	Household family member	Household family member	MSK20051Follow up House hold contactone	Masaka Hospital	N/A	2020-10-04	Escherichia coli	1	1	2	2	1	1	1	1	1	3	1	3	3	3	3	1	1	1	12	7	YES
DKB1142	No	KTV20010	Animal rectal swab	Household	Pig	Animal	KTV20010Follow up Animal Pig CRE	Kitovu Hospital	N/A	2020-09-25	Escherichia coli	3	3	3	3	3	3	3	3	3	3	3	3	3	3	3	3	1	3	2	1	NO
DKB1155	No	KTV20021	Animal rectal swab	Household	Goat	Animal	KTV20021Follow up Animal Goat	Kitovu Hospital	N/A	2020-09-25	Escherichia coli	3	1	2	1	3	3	2	1	1	3	2	3	3	3	3	2	3	3	5	2	NO
DKB1162	No	KTV20027	Surface swab	Household	Household family member	Household family member	KTV20027Follow up House hold contact one (d)	Kitovu Hospital	N/A	2020-10-03	Escherichia coli	1	2	1	1	1	3	2	1	1	1	1	3	3	3	3	1	1	1	12	8	YES
DKB1163	No	KTV20027	Surface swab	Household	Household family member	Household family member	KTV20027Follow up House hold contact one (b)	Kitovu Hospital	N/A	2020-10-03	Escherichia coli	1	2	1	1	1	3	1	1	1	1	1	3	1	3	2	1	1	1	14	8	YES
DKB1164	No	MSK20051	Surface swab	Household	Household family member	Household family member	MSK20051Follow up House hold contact	Masaka Hospital	N/A	2020-10-04	Escherichia coli	1	2	1	1	1	3	1	1	1	1	3	3	3	3	3	1	1	3	11	6	YES
DKB1185	No	MSK20051	Human rectal/stool swab	Household	Household family member	Household family member	MSK20051Follow up House hold contact one	Masaka Hospital	N/A	2020-10-04	Escherichia coli	1	3	1	1	1	3	1	1	1	3	2	3	3	3	1	1	1	1	12	7	YES
DKB1190	No	KTV20012	Human rectal/stool swab	Household	Household family member	Household family member	KTV20012Follow up House hold contact one (b)	Kitovu Hospital	N/A	2020-09-25	Escherichia coli	1	3	1	1	1	3	1	1	1	3	1	3	3	3	3	1	1	1	12	7	YES
DKB1200	Yes	MSK20049	Human rectal/stool swab	Hospital	Index patient	Index patient	Index patient	Masaka Hospital		2020-09-02	Escherichia coli	1	3	3	2	1	3	3	1	1	1	3	1	1		3	3	1	1	10	7	YES
DKB1203	Yes	MSK20082	Human rectal/stool swab	Hospital	Index patient	Index patient	MSK20082(a)	Masaka Hospital	Children	2020-09-02	Escherichia coli	1	1	1	1	1	1	1	1	1	1	1	3	1		1	3	1	1	16	10	YES
DKB1207	Yes	MSK20064	Human rectal/stool swab	Hospital	Index patient	Index patient	MSK20064(a)	Masaka Hospital	Children	2020-09-01	Escherichia coli	1	1	1	1	1	3	1	1	1	1	1	3	1		2	2	1	1	14	9	YES
DKB1208	Yes	MSK20050	Human rectal/stool swab	Hospital	Index patient	Index patient	MSK20050(a)	Masaka Hospital	Female Medical	2020-09-02	Escherichia coli	1	3	1	1	1	3	2	1	1	3	2	1	1		3	3	1	1	11	7	YES
DKB1210	Yes	MSK20050	Human rectal/stool swab	Hospital	Index patient	Index patient	MSK20050(b)	Masaka Hospital	Female Medical	2020-09-02	Escherichia coli	1	2	1	1	1	3	1	1	1	3	1	3	1		3	3	1	3	11	6	YES
DKB1211	Yes	MSK20062	Human rectal/stool swab	Hospital	Index patient	Index patient	MSK20062(a)	Masaka Hospital	Children	2020-09-01	Escherichia coli	1	2	1	2	1	1	2	1	1	3	3	3	3		3	3	1	3	8	4	YES
DKB1212	Yes	MSK20050	Human rectal/stool swab	Hospital	Index patient	Index patient	MSK20050(c)	Masaka Hospital	Female Medical	2020-09-02	Escherichia coli	1	1	1	1	1	3	1	1	1	3	1	3	1		3	3	1	1	13	8	YES
DKB1215	Yes	MSK20050	Human rectal/stool swab	Hospital	Index patient	Index patient	MSK20050(d)	Masaka Hospital	Female Medical	2020-09-02	Escherichia coli	1	3	2	2	1	3	2	1	1	1	1	3	3		3	3	1	1	9	6	YES
DKB1216	Yes	MSK20065	Human rectal/stool swab	Hospital	Index patient	Index patient	MSK20065(a)	Masaka Hospital	Children	2020-09-01	Escherichia coli	1	1	1	1	1	1	1	1	1	1	1	3	3		2	2	1	1	14	8	YES
DKB1218	Yes	MSK20064	Human rectal/stool swab	Hospital	Index patient	Index patient	MSK20064(b)	Masaka Hospital	Children	2020-09-01	Escherichia coli	1	1	1	1	1	3	1	1	1	3	3	1	1	3	3	3	1	2	12	7	YES
DKB1219	Yes	MSK20085	Human rectal/stool swab	Hospital	Index patient	Index patient	MSK20085(a)	Masaka Hospital	Children	2020-08-02	Escherichia coli	1	2	3	2	1	3	3	1	1	3	3	3	3		3	3	1	1	7	4	YES
DKB1221	Yes	MSK20066	Human rectal/stool swab	Hospital	Index patient	Index patient	MSK20066(b)	Masaka Hospital	Children	2020-09-01	Escherichia coli	1	1	1	1	1	3	1	1	1	1	2	1	1	1	2	1	1	2	15	8	YES
DKB1222	Yes	MSK20061	Human rectal/stool swab	Hospital	Index patient	Index patient	MSK20061(a)	Masaka Hospital	Children	2020-09-01	Escherichia coli	1	1	1	1	1	1	1	1	1	1	1	1	1	1	1	1	1	1	18	11	YES
DKB1225	Yes	MSK20068	Human rectal/stool swab	Hospital	Index patient	Index patient	MSK20068(b)	Masaka Hospital	Children	2020-09-01	Escherichia coli	1	1	1	1	1	3	1	1	1	1	1	3	3		3	3	1	1	13	8	YES
DKB1228	Yes	MSK20069	Human rectal/stool swab	Hospital	Index patient	Index patient	MSK20069(b)	Masaka Hospital	Children	2020-09-01	Escherichia coli	1	3	1	1	1	3	2	1	1	3	3	1	1		3	3	1	1	11	7	YES
DKB1229	Yes	MSK20086	Human rectal/stool swab	Hospital	Index patient	Index patient	MSK20086(b)	Masaka Hospital	Surgery	2020-09-03	Escherichia coli	1	2	3	2	1	3	3	1	1	1	1	1	3		3	3	1	1	10	7	YES
DKB1231	Yes	MSK20062	Human rectal/stool swab	Hospital	Index patient	Index patient	MSK20062(b)	Masaka Hospital	Children	2020-09-01	Escherichia coli	1	1	1	1	1	3	1	1	1	1	2	1	1	1	3	3	1	2	14	8	YES
DKB1232	Yes	MSK20065	Human rectal/stool swab	Hospital	Index patient	Index patient	MSK20065(c)	Masaka Hospital	Children	2020-09-01	Escherichia coli	1	1	1	1	1	3	1	1	1	2	3	3	1		3	3	1	1	12	7	YES
DKB1234	Yes	MSK20061	Human rectal/stool swab	Hospital	Index patient	Index patient	MSK20061(b)	Masaka Hospital	Children	2020-09-01	Escherichia coli	1	1	1	1	1	1	1	1	1	1	1	3	3		1	3	1	1	15	9	YES
DKB1237	No	MSK20086	Surface swab	Hospital	Ward Floor	Hospital Environment	MSKThtrTheatre entrence floor	Masaka Hospital	Theatre	2020-09-16	Escherichia coli	1	2	1	1	1	1	1	1	1	1	2	1	1		1	3	3	1	14	8	YES
DKB1239	No	MSK20086	Surface swab	Hospital	Ward Floor	Hospital Environment	MSKThtrTheatre Shoes I	Masaka Hospital	Theatre	2020-09-16	Escherichia coli	1	3	1	1	1	3	2	1	1	3	1	3	1		1	3	1	1	12	8	YES
DKB1240	No	MSK20086	Surface swab	Hospital	Ward Floor	Hospital Environment	MSKThtrTheatre Tea room floor (b)	Masaka Hospital	Theatre	2020-09-16	Escherichia coli	1	1	1	1	1	1	1	1	1	1	3	3	1		3	2	3	3	12	6	YES
DKB1261	Yes	MSK20051	Human rectal/stool swab	Hospital	Index patient	Index patient	MSK20051(b)	Masaka Hospital	Paediatric ward	2020-08-12	Escherichia coli	1	2	1	1	1	3	1	1	1	1	1	3	3		3	3	1	1	12	7	YES
DKB1265	Yes	MSK20048	Human rectal/stool swab	Hospital	Index patient	Index patient	MSK20048(a)	Masaka Hospital	Male Medical	2020-08-19	Escherichia coli	1	1	1	1	1	1	1	1	1	3	1	3	3		3	3	1	1	13	7	YES
DKB1268	No	MSK20013	Human rectal/stool swab	Household	Household family member	Household family member	MSK20013Follow up House hold contact three (a)	Masaka Hospital	N/A	2020-08-15	Escherichia coli	1	2	1	1	1	3	1	1	1	3	2	3	1		3	3	1	1	11	6	YES
DKB1270	Yes	MSK20054	Human rectal/stool swab	Hospital	Index patient	Index patient	MSK20054(b)	Masaka Hospital	Children	2020-08-12	Escherichia coli	1	2	1	1	1	3	1	1	1	3	1	2	1		3	3	1	1	12	7	YES
DKB1273	Yes	MSK20053	Human rectal/stool swab	Hospital	Index patient	Index patient	MSK20053(a)	Masaka Hospital	Children	2020-08-12	Escherichia coli	1	3	1	1	1	3	2	1	3	3	1	3	3		3	2	1	3	8	5	YES
DKB1275	Yes	MSK20079	Human rectal/stool swab	Hospital	Index patient	Index patient	MSK20079(c)	Masaka Hospital	Children	2020-08-25	Escherichia coli	1	1	1	1	1	1	1	1	1	3	1	2	1	2	1	2	1	1	15	9	YES
DKB1276	Yes	MSK20078	Human rectal/stool swab	Hospital	Index patient	Index patient	MSK20078(a)	Masaka Hospital	Children	2020-08-25	Escherichia coli	1	3	1	1	1	3	2	1	3	3	3	3	3		3	3	3	3	6	3	YES
DKB1277	Yes	MSK20047	Human rectal/stool swab	Hospital	Index patient	Index patient	MSK20047(a)	Masaka Hospital	Male Medical	2020-08-19	Escherichia coli	1	2	1	2		1		2	3	1	3	1	3		1	3	1	1	9	8	YES
DKB1281	Yes	MSK20074	Human rectal/stool swab	Hospital	Index patient	Index patient	MSK20074(b)	Masaka Hospital	Children	2020-08-20	Escherichia coli	1	2	1	1	1	3	1	1	1	1	2	3	3		3	3	1	1	11	6	YES
DKB1286	Yes	MSK20049	Human rectal/stool swab	Hospital	Index patient	Index patient	MSK20049	Masaka Hospital	Female Medical	2020-09-02	Escherichia coli	1	2	1	1	1	3	1	1	1	3	2	3	1		3	3	1	1	11	6	YES
DKB1316	No	KTV20021	Surface swab	Hospital	Hospital sewer	Hospital Environment	KTV Surgical ward environmental sewage	Kitovu Hospital	Surgery	2020-10-27	Escherichia coli	1	1	1	1	1	1	1	1	1	1	1	1	1		2	3	1	1	16	10	YES
DKB1320	No	N/A	Surface swab	Hospital	Ward toilets	Hospital Environment	KTV Lab/ Childrens ward environmental toilet (b)	Kitovu Hospital	Children	2020-10-27	Escherichia coli	1	1	1	1	1	3	1	1	1	1	1	3	3	3		1	1	1	14	9	YES
DKB1321	No	N/A	Surface swab	Hospital	Ward toilets	Hospital Environment	KTV Lab/ Childrens ward environmental toilet (a)	Kitovu Hospital	Children	2020-10-27	Escherichia coli	1	3	1	1	1	3	1	1	1	3	2	3	1	3		1	1	1	12	6	YES
DKB1322	No	N/A	Surface swab	Hospital	Ward toilets	Hospital Environment	KTV Lab/ Childrens ward environmental toilet (a)	Kitovu Hospital	Children	2020-10-27	Escherichia coli	1	3	1	1	1	3	1	1	1	3	1	3	3	3	3	2	1	1	11	6	YES
DKB1325	No	KTV20021	Surface swab	Hospital	Ward bathrooms	Hospital Environment	KTV Surgical ward environmental wash area (a)	Kitovu Hospital	Surgery	2020-10-27	Escherichia coli	1	1	1	1	1	2	1	1	1	1	1	2	3	3	2	1	1	1	14	9	YES
DKB1367	No	N/A	Surface swab	Hospital	Hospital Office	Hospital Environment	KTV SO 6 (a)	Kitovu Hospital	N/A	2020-10-20	Escherichia coli	1	2	1	1	1	3	1	1	1	3	1	3	3	3	3	1	1	1	12	7	YES
DKB1380	No	KTV20027	Surface swab	Hospital	Ward toilets	Hospital Environment	KTV OPD Medical ward Toilet ESBL	Kitovu Hospital	Male Medical	2020-10-28	Escherichia coli	1	3	1	1	1	3	1	1	1	3	1	3	1	3	3	1	1	1	13	7	YES
DKB1480	No	N/A	Surface swab	Hospital	Ward toilets	Hospital Environment	MSK Private Ward Toilet 2	Masaka Hospital	Private ward	2020-10-27	Escherichia coli	1	2	1	1	1	3	1	1	1	3	1	3	3		3	3	1	1	11	6	YES
DKB1565	No	MSK20047	Surface swab	Hospital	Ward toilets	Hospital Environment	MSK Medical ward Male Toilet (a)ESBL	Masaka Hospital	Male Medical	2020-10-27	Escherichia coli	1	1	1	1	1	1	1	1	1	1	1	1	1	2	1	1	1	1	18	11	YES
DKB1657	No	N/A	Surface swab	Hospital	Hospital Office	Hospital Environment	KTV Mat SO2	Kitovu Hospital	N/A	2020-10-20	Escherichia coli	1	2	1	3	1	3	1	1	2	3	3	3	3	3	3	3	1	3	7	4	YES
DKB1659	No	N/A	Surface swab	Hospital	Hospital Office	Hospital Environment	KTV Surgical ward SO1	Kitovu Hospital	N/A	2020-10-20	Escherichia coli	1	1	1	2	1	1	1	2	1	2	3	3	3	3	3	1	1	1	11	7	YES
DKB1680	No	KTV20027	Human rectal/stool swab	Household	Household family member	Household family member	KTV20027Follow-up House Hold 4 (b)	Kitovu Hospital	N/A	2020-10-03	Escherichia coli	1	2	1	1	1	3	2	1	1	1	1	3	3	3	3	1	1	1	12	8	YES
DKB1684	No	MSK20048	Human rectal/stool swab	Household	Household family member	Household family member	MSK20048Followup House Hold 1 (b)	Kitovu Hospital	N/A	2020-10-03	Escherichia coli	1	3	3	3	3	3	1	3	3	3	2	3	2	3	3	2	3	3	3	2	NO
DKB1691	No	KTV 20027	Surface swab	Household	Household soil	Household Environment	KTV 20027Follow-up Soil (b)	Kitovu Hospital	N/A	2020-10-03	Escherichia coli	1	1	3	3	3	2	3	3	1	2	3	3	3	3	1	2	2	1	6	5	YES
DKB1694	No	MSK20047	Animal rectal swab	Household	Pig	Animal	MSK20047Follow-up Pig (a)	Kitovu Hospital	N/A	2020-09-02	Escherichia coli	1	1	1	1	1	3	1	1	1	3	1	3	3	3	3	1	1	1	13	8	YES
DKB1695	No	MSK20047	Animal rectal swab	Household	Pig	Animal	MSK20047Follow-up Pig (b)	Kitovu Hospital	N/A	2020-09-02	Escherichia coli	1	1	1	1	1	3	1	1	1	1	2	3	3	3	3	1	1	1	13	8	YES
DKB1706	No	KTV 20023	Human rectal/stool swab	Hospital	Caretaker	Caretaker	KTV20023Follow-up Care Taker (b)	Kitovu Hospital	Surgery	2020-09-25	Escherichia coli	1	2	1	1	1	3	1	1	1	3	3	3	1	3	3	1	1	1	12	6	YES
DKB1708	No	KTV 20023	Human rectal/stool swab	Hospital	Caretaker	Caretaker	KTV 20023Follow-up Care Taker (b)	Kitovu Hospital	Surgery	2020-09-25	Escherichia coli	1	3	1	1	1	3	1	1	1	3	3	3	1	3	3	1	1	1	12	6	YES
DKB1709	No	KTV20010	Animal rectal swab	Household	Pig	Animal	KTV20010Follow-up Pig (a)	Kitovu Hospital	N/A	2020-09-02	Escherichia coli	1	1	1	1	1	1	1	1	1	1	2	1	2	1	3	1	1	1	16	9	YES
DKB1719	No	MSK20047	Human rectal/stool swab	Hospital	Caretaker	Caretaker	MSK20047Follow up care taker (a)	Kitovu Hospital	Male Medical	2020-09-25	Escherichia coli	1	1	1		1	3	1	1	1	3	2	3	3	3	2	1	1	1	11	7	YES
DKB1720	No	MSK20047	Human rectal/stool swab	Hospital	Caretaker	Caretaker	MSK20047Follow up care taker (b)	Kitovu Hospital	Male Medical	2020-09-25	Escherichia coli	1	2	1	1	1	2	1	1	1	2	2	2	3	2	1	1	1	1	12	7	YES
DKB1722	No	N/A	Surface swab	Hospital	Hospital sewer	Hospital Environment	KTVSewageOPD/CW/Mat (b)	Kitovu Hospital	N/A	2020-10-28	Escherichia coli	1	3	1	1	1	3	1	1	1	1	1	3	3	3	3	1	1	1	13	8	YES
DKB1732	No	KTV20025	Human rectal/stool swab	Hospital	Caretaker	Caretaker	KTV20025Follow-up Care taker (a)	Kitovu Hospital	Surgery	2020-09-25	Escherichia coli	1	3	1	2	1	3	2	1	1	3	3	3	3	3	3	1	1	1	9	6	YES
DKB1734	No	KTV20015	Surface swab	Hospital	Ward Floor	Hospital Environment	KTVNutrition ward Floor (a)	Kitovu Hospital	Nutrition Unit	2020-07-28	Escherichia coli	1	1	1	1	1	1	1	1	1	3	1	3	1	3	3	1	1	1	15	8	YES
DKB1736	No	KTV20015	Surface swab	Hospital	Ward trolleys	Hospital Environment	KTVNutrition ward Trolley (b)	Kitovu Hospital	Nutrition Unit	2020-07-28	Escherichia coli	1	1	1	1	1	1	1	1	1	1	1	1	1	2	1	1	1	1	18	11	YES
DKB1738	No	KTV20015	Surface swab	Hospital	Ward Floor	Hospital Environment	KTVNutrition ward floor (a)	Kitovu Hospital	Nutrition Unit	2020-07-28	Escherichia coli	1	2	1	1	1	3	1	1	1	1	2	3	1	3	3	1	1	3	12	6	YES
DKB1752	No	KTV20025	Surface swab	Hospital	Ward sinks	Hospital Environment	KTVSurgical ward Sink	Kitovu Hospital	Surgery	2020-10-27	Escherichia coli	1	3	3	3	3	3	3	3	3	3	3	3	3	3	3	2	3	3	2	1	NO
DKB1755	No	KTV20025	Surface swab	Hospital	Ward Floor	Hospital Environment	KTVSurgical ward P4 Floor (b)	Kitovu Hospital	Surgery	2020-10-27	Escherichia coli	1	1	1	1	1	1	1	1	1	2	1	1	1	1	3	1	1	1	17	9	YES
DKB1762	No	KTV20012	Surface swab	Hospital	Ward trolleys	Hospital Environment	KTV Maternity Ob Trawel (a)	Kitovu Hospital	Maternity	2020-10-27	Escherichia coli	1	3	1	1	1	3	1	1	1	3	2	3	3	3	3	1	1	1	11	6	YES
DKB1763	No	KTV20012	Surface swab	Hospital	Ward trolleys	Hospital Environment	KTV Maternity Ob Trawel (b)	Kitovu Hospital	Maternity	2020-10-27	Escherichia coli	1	2	1	1	1	3	1	1	1	3	2	3	3	3	3	1	1	1	11	6	YES
DKB1765	No	KTV20012	Surface swab	Hospital	Ward Floor	Hospital Environment	KTV Maternity Ob Floor (b)	Kitovu Hospital	Maternity	2020-10-27	Escherichia coli	1	2	1	1	1	3	1	1	1	1	1	2	1	3	1	1	1	1	15	9	YES
DKB1784	No	MSK20030	Surface swab	Hospital	Hospital Office	Hospital Environment	KTV Maternity SO2 (b)	Kitovu Hospital	Maternity	2020-10-20	Escherichia coli	1	3	1	2	1	3	1	1	1	3	1	3	3	3	3	3	1	3	9	5	YES
DKB1791	No	KTV20020	Surface swab	Hospital	Ward toilets	Hospital Environment	KTV Maternity Toilet (b)	Kitovu Hospital	Maternity	2020-10-30	Escherichia coli	1	3	1	1	1	3	1	1	1	3	2	3	3	3	3	1	1	1	11	6	YES
DKB1806	No	KTV20020	Surface swab	Hospital	Ward trolleys	Hospital Environment	KTV Maternity ST trowel (b)	Kitovu Hospital	Maternity	2020-10-26	Escherichia coli	1	1	1	1	1	1	1	1	1	1	1	1	1	3	1	1	1	1	18	11	YES
DKB1816	No	KTV20025	Surface swab	Hospital	Ward Floor	Hospital Environment	KTV Surgical ward P4 floor	Kitovu Hospital	Surgery	2020-10-26	Escherichia coli	1	1	1	1	1	1	1	1	1	1	3	1	3	2	3	1	1	1	15	9	YES
DKB1844	No	MSK20093	Surface swab	Hospital	Ward patient drawers	Hospital Environment	MSK F.W.2 Patient Drawer	Masaka Hospital	Surgery	2020-10-26	Escherichia coli	1	2	1	1	1	3	1	1	1	1	1	3	1	3	3	1	1	1	14	8	YES
DKB1854	No	MSK20030	Surface swab	Hospital	Ward trolleys	Hospital Environment	MSK Maternity ward Health care worker four	Masaka Hospital	Maternity	2020-10-26	Escherichia coli	1	3	1	1	1	3	1	1	1	3	1	1	3	3	3	2	1	1	12	7	YES
DKB1855	No	MSK20030	Surface swab	Hospital	Ward BP machines	Hospital Environment	MSK Maternity ward BP Machine	Masaka Hospital	Maternity	2020-10-26	Escherichia coli	1	2	1	3	1	1	3	2	1	2	1	1	3	1	1	3	2	3	10	6	YES
DKB1954	No	MSK20051	Surface swab	Hospital	Ward trolleys	Hospital Environment	MSK Paediatric ward Trolley	Masaka Hospital	Paediatric ward	2020-10-26	Escherichia coli	1	3	1	2	1	3	1	1	1	3	2	3	3	3	3	3	1	1	9	5	YES
DKB1975	No	KTV20020	Human rectal/stool swab	Hospital	Health care worker	Health care worker	MSK Health Care Worker 16 Mid Wife Female	Masaka Hospital	Maternity	2021-02-17	Escherichia coli	1	2		1	1			1	1	3	3	3	3	3			1	3	7	3	YES
DKB1994	No	KTV20012	Human rectal/stool swab	Hospital	Health care worker	Health care worker	KTV Health Care Worker 08 Maternity Female	Kitovu Hospital	Maternity	2021-02-17	Escherichia coli	1	1	1	1	1	2	1	1	1	3	1	3	3	1	3	2	3	2	11	6	YES
DKB2000	No	KTV20022	Human rectal/stool swab	Hospital	Health care worker	Health care worker	KTV Health Care Worker 21 O.T Female	Kitovu Hospital	Surgery	2021-02-17	Escherichia coli	1	3	1	1	1	3	1	1	1	1	1	3	3	2	2	2	1	1	12	7	YES
DKB2001	No	KTV20024	Human rectal/stool swab	Hospital	Health care worker	Health care worker	KTV Health Care Worker 16 O.T Female	Kitovu Hospital	Surgery	2021-02-17	Escherichia coli	1	1	1	1	1	3	1	1	1	3	2	1	3	3	3	2	1	1	12	7	YES
DKB2049	No	KTV20024	Human rectal/stool swab	Hospital	Health care worker	Health care worker	KTV Health Care Worker 14 O.T.F Female	Kitovu Hospital	Surgery	2021-02-17	Escherichia coli	1	2	1	1	1	3	1	1	1	1	3	3		2	1	1	1	1	13	8	YES
DKB2050	No	KTV20012	Human rectal/stool swab	Hospital	Health care worker	Health care worker	KTV Health Care Worker 07 Maternity Female	Kitovu Hospital	Maternity	2021-02-17	Escherichia coli	1	1	3	3	3	3	3	3	3	3	3	3	3	3	3	3	1	1	5	4	YES
DKB2053	No	MSK20030	Human rectal/stool swab	Hospital	Health care worker	Health care worker	MSK Health Care Worker 19 GYN	Masaka Hospital	Maternity	2021-02-17	Escherichia coli	1	1	1	1	1	3	1	1	1	3	1	3	3	3	2	1	1	1	13	8	YES
DKB062	No	MSK20080	Soil swab	Household soil	MSK20080Follow up Environmental Soil (a)	Masaka Hospital	N/A	2020-09-18	Escherichia coli	CRE
DKB1988	No	KTV20022	Human rectal/stool swab	Health care worker	KTV Health Care Worker 14 O.T.F Female	Kitovu Hospital	Surgery	2021-02-17	Escherichia coli	ESBL
		AST KEY
		1=Resistant
		2=Intermediate
		3=Susceptible

## Sheet: Table S6
Table S6: ESBL producing isolates included in the study
Origin of isolates	Total ESBL isolates	Number sequenced
Index patient (IP)	82	8
Healthcare worker (HCW)	7	7
Household caretaker (at hospital) (HCC)	30	10
Healthcare Environment (HCE)	35	10
Household environment (HHE)	20	4
Household contact/family member (HHC)	60	17
Household Animal (HHA)	34	11
Total	268	67
